# Supplementary material for: Genome-Wide Characterization of Glutathione Peroxidase (GPX) Gene Family in Rapeseed (Brassica napus L.) Revealed Their Role in Multiple Abiotic Stress Response and Hormone Signaling
Source: Antioxidants (Basel). 2021 Sep 17;10(9):1481. doi: 10.3390/antiox10091481 (PMC8472808; doi:10.3390/antiox10091481)
Supplement: Supplementary file 1 [file antioxidants-10-01481-s001.zip › Table S1.xlsx]

## Sheet: Table S1
Table S1: A list of primers used for gene expression analysis in qRT-PCR.
Gene name	Gene ID	Forward primer	Reverse primer
BnGPX1	BnaA02T0266400ZS	CTCTCGACTCCCATCTAAGTTC	GCTTAGATCAACATCGTTTCCC
BnGPX2	BnaA03T0152400ZS	TGAGTTTGAGCCAATTCAAAGG	GGAACTCAGCTTTGAACTTTGT
BnGPX14	BnaC02T0362600ZS	CTTTGGGATGATTCGTCTCCTA	TAGCTTTCTTCTTCCCACGATT
BnGPX16	BnaC03T0248900ZS	TTGCACAATGTTCAAAGGAGAG	GTTCCCTTCTTTGTCTACCAGA
BnGPX18	BnaC04T0156100ZS	GTCTCCTCTTCAGTTCGAGAAA	TGGATTCTTAAGAAACGGACCA
BnGPX21	BnaC06T0239400ZS	CCAAGTACTTAGCCCTTGAAGA	GTGCTATGGAAACGTGTACATC
BnGPX23	BnaC08T0428600ZS	GTCCCGAACTTTCAATGTTCAA	GCGACATTGACGATCAACATAA
BnGPX24	BnaC09T0141600ZS	GGGAATCTTCGGAGATGAGATT	AGTGTAAGAGGAGAAGTGGTTG
