# Supplementary material for: Genome-Wide Characterization of Glutathione Peroxidase (GPX) Gene Family in Rapeseed (Brassica napus L.) Revealed Their Role in Multiple Abiotic Stress Response and Hormone Signaling
Source: Antioxidants (Basel). 2021 Sep 17;10(9):1481. doi: 10.3390/antiox10091481 (PMC8472808; doi:10.3390/antiox10091481)
Supplement: Supplementary file 1 [file antioxidants-10-01481-s001.zip › Table S3.xlsx]

## Sheet: Table S3
Table S3: The data of gene duplication type, Ka, Ks, and Ka/Ks ratio values of B. napus and other three plant species.
Gene Name	Gene ID	Gene Type	Gene Name	Gene ID	Gene Type	Method	Ka	Ks	Ka/Ks	P-Value (Fisher)	Selection pressure
BnGPX3	BnaA03T0210900ZS	WGD or Segmental	BnGPX16	BnaC03T0248900ZS	WGD or Segmental	NG	0.070517	0.18144	0.388651	0.00394703	Purifying selection
BnGPX7	BnaA05T0000100ZS	WGD or Segmental	BnGPX17	BnaC04T0001100ZS	WGD or Segmental	NG	0.0437398	0.222355	0.196711	2.83158e-07	Purifying selection
BnGPX9	BnaA07T0222500ZS	WGD or Segmental	BnGPX21	BnaC06T0239400ZS	WGD or Segmental	NG	0.0440002	0.17774	0.247553	1.56302e-05	Purifying selection
BnGPX12	BnaA09T0577200ZS	WGD or Segmental	BnGPX23	BnaC08T0428600ZS	WGD or Segmental	NG	0.0110871	0.0746792	0.148463	0.000104416	Purifying selection
Gene Name	Gene ID	Gene Type	Gene Name	Gene ID	Gene Type	Method	Ka	Ks	Ka/Ks	P-Value (Fisher)	Selection pressure
BraGPX1	BraA02g028350.3C	WGD or Segmental	BnGPX1	BnaA02T0266400ZS	WGD or Segmental	NG	0.00192	0.0371592	0.0516697	0.000977158	Purifying selection
BraGPX2	BraA03g016820.3C	WGD or Segmental	BnGPX2	BnaA03T0152400ZS	WGD or Segmental	NG	0.00252804	0.0370091	0.0683087	0.00859774	Purifying selection
BraGPX3	BraA03g022710.3C	WGD or Segmental	BnGPX16	BnaC03T0248900ZS	WGD or Segmental	NG	0.0552568	0.175371	0.315084	0.000548402	Purifying selection
BraGPX4	BraA03g057030.3C	WGD or Segmental	BnGPX4	BnaA03T0529000ZS	WGD or Segmental	NG	0.0275503	0.0222054	1.2407	0.768103	Positive selection
BraGPX7	BraA05g000010.3C	WGD or Segmental	BnGPX7	BnaA05T0000100ZS	WGD or Segmental	NG	0.0452985	0.0414664	1.09241	0.996963	Positive selection
BraGPX8	BraA05g013090.3C	WGD or Segmental	BnGPX8	BnaA05T0124600ZS	WGD or Segmental	NG	0.0336871	0.0402844	0.836233	0.539221	Purifying selection
BraGPX10	BraA09g013170.3C	WGD or Segmental	BnGPX24	BnaC09T0141600ZS	Dispersed	NG	0.0233589	0.121876	0.191661	0.000276062	Purifying selection
BraGPX11	BraA09g026940.3C	WGD or Segmental	BnGPX25	BnaC09T0292200ZS	WGD or Segmental	NG	0.00252996	0.0349705	0.0723456	0.0101341	Purifying selection
BraGPX12	BraA09g053340.3C	WGD or Segmental	BnGPX12	BnaA09T0577200ZS	WGD or Segmental	NG	0.0221333	0.0525911	0.420857	0.0537893	Purifying selection
Gene Name	Gene ID	Gene Type	Gene Name	Gene ID	Gene Type	Method	Ka	Ks	Ka/Ks	P-Value (Fisher)	Selection pressure
BolGPX1	Bol004662	WGD or Segmental	BnGPX15	BnaC03T0178400ZS	WGD or Segmental	NG	NA	NA	NA	NA	Purifying selection
BolGPX3	Bol014156	WGD or Segmental	BnGPX18	BnaC04T0156100ZS	WGD or Segmental	NG	NA	NA	NA	NA	Purifying selection
BolGPX4	Bol014449	WGD or Segmental	BnGPX5	BnaA04T0003000ZS	WGD or Segmental	MA	0.0156289	0.0618209	0.252809	0.00530782	Purifying selection
BolGPX5	Bol029457	WGD or Segmental	BnGPX16	BnaC03T0248900ZS	WGD or Segmental	MA	0.0372733	0.0448014	0.831967	0.586669	Purifying selection
BolGPX6	Bol033751	WGD or Segmental	BnGPX22	BnaC07T0506700ZS	WGD or Segmental	MA	0.0316871	0.0360538	0.878884	0.782308	Purifying selection
BolGPX7	Bol044669	WGD or Segmental	BnGPX23	BnaC08T0428600ZS	WGD or Segmental	MA	0.00882165	0.0136324	0.647112	0.176505	Purifying selection
BolGPX8	Bol044962	WGD or Segmental	BnGPX14	BnaC02T0362600ZS	WGD or Segmental	#N/A	#N/A	#N/A	#N/A	#N/A	Purifying selection
Gene Name	Gene ID	Gene Type	Gene Name	Gene ID	Gene Type	Method	Ka	Ks	Ka/Ks	P-Value (Fisher)	Selection pressure
AtGPX6	AT4G11600.1	WGD or Segmental	BolGPX8	Bol044962	WGD or Segmental	NG	0.081477	0.531403	0.153324	7.28931e-19	Purifying selection
AtGPX2	AT2G31570.1	WGD or Segmental	BolGPX1	Bol004662	WGD or Segmental	NG	0.0375687	0.286474	0.131142	2.73396e-10	Purifying selection
AtGPX5	AT3G63080.1	WGD or Segmental	BolGPX4	Bol014449	WGD or Segmental	NG	0.107088	0.470079	0.227809	3.32118e-10	Purifying selection
AtGPX1	AT2G25080.1	WGD or Segmental	BolGPX7	Bol044669	WGD or Segmental	NG	0.0839112	0.34737	0.241561	5.37552e-10	Purifying selection
AtGPX7	AT4G31870.1	WGD or Segmental	BolGPX6	Bol033751	WGD or Segmental	NG	0.112159	0.417959	0.268348	7.75364e-10	Purifying selection
Gene Name	Gene ID	Gene Type	Gene Name	Gene ID	Gene Type	Method	Ka	Ks	Ka/Ks	P-Value (Fisher)	Selection pressure
AtGPX6	AT4G11600.1	WGD or Segmental	BraGPX1	BraA02g028350.3C	WGD or Segmental	NG	0.0761813	0.549499	0.138638	5.50752e-21	Purifying selection
AtGPX4	AT2G48150.1	WGD or Segmental	BraGPX7	BraA05g000010.3C	WGD or Segmental	NG	0.0375972	0.37049	0.101479	4.43912e-14	Purifying selection
AtGPX2	AT2G31570.1	WGD or Segmental	BraGPX2	BraA03g016820.3C	WGD or Segmental	NG	0.0375554	0.300207	0.125099	7.12675e-11	Purifying selection
AtGPX1	AT2G25080.1	WGD or Segmental	BraGPX12	BraA09g053340.3C	WGD or Segmental	NG	0.0588751	0.372218	0.158174	2.66954e-14	Purifying selection
AtGPX7	AT4G31870.1	WGD or Segmental	BraGPX4	BraA03g057030.3C	WGD or Segmental	NG	0.105783	0.460423	0.229751	6.24582e-12	Purifying selection
