# Supplementary material for: Genome-Wide Characterization of Glutathione Peroxidase (GPX) Gene Family in Rapeseed (Brassica napus L.) Revealed Their Role in Multiple Abiotic Stress Response and Hormone Signaling
Source: Antioxidants (Basel). 2021 Sep 17;10(9):1481. doi: 10.3390/antiox10091481 (PMC8472808; doi:10.3390/antiox10091481)
Supplement: Supplementary file 1 [file antioxidants-10-01481-s001.zip › Table S4.xlsx]

## Sheet: Table S4
Table S4: The information of identified 10 motifs in BnGPX proteins.
Motif name	Motif sequence	width	E-value
Motif1	GKVLLIVNVASKCGLTESNYTZLTZLYRKYKDQGFEILAFPCNQFGGQEP	50	0
Motif2	FACTRFKAEYPIFDKVDVNGQNAAPJYKFLKSSKGGFLGDRIKWNFTKFL	50	0
Motif3	SVHDFTVKDISGKDVSLSIYK	21	6.8e-285
Motif4	VDKDGNVVDRYGPTTSPLSIEVDIKKLLG	29	3.1e-295
Motif5	GSNZEIHZ	8	5.3e-58
Motif6	MAASVSVP	8	3.7e-31
Motif7	NGFSLKSPNKHGFQFKSRTFNVYARAAEE	29	1.7e-26
Motif8	LFAASKPNPSPTPSAFLVPKRKVSSRN	27	4.2e-16
Motif9	MAEESP	6	0.002
Motif10	MLRSSFRLLYITRTN	15	0.0028
