# Supplementary material for: Genome-Wide Characterization of Glutathione Peroxidase (GPX) Gene Family in Rapeseed (Brassica napus L.) Revealed Their Role in Multiple Abiotic Stress Response and Hormone Signaling
Source: Antioxidants (Basel). 2021 Sep 17;10(9):1481. doi: 10.3390/antiox10091481 (PMC8472808; doi:10.3390/antiox10091481)
Supplement: Supplementary file 1 [file antioxidants-10-01481-s001.zip › Table S5.xlsx]

## Sheet: Table S5
Table S5: Information of hormone- and stress-related cis-elements identified in the promoters regions of BnGPXs.
Gene name	Cis element	Sequence	Position	Length	Strand	Plant source	Cis element name			MeJA responsive element	Light responsive element	Gibberellin responsive element	Drought responsive element	Anaerobic responsive element	Low-temperature responsive element	Abscisic acid responsive element	Auxin responsive element	Salicylic responsive element
BnaA02T0266400ZS	CGTCA-motif	CGTCA	491	5	+	Hordeum vulgare	MeJA responsive element		BnaA02T0266400ZS	4	11	1	3	2	2	5	0	0
BnaA02T0266400ZS	CGTCA-motif	CGTCA	1954	5	-	Hordeum vulgare	MeJA responsive element		BnaA03T0152400ZS	0	11	0	2	0	1	3	1	1
BnaA02T0266400ZS	TGACG-motif	TGACG	491	5	-	Hordeum vulgare	MeJA responsive element		BnaA03T0210900ZS	6	9	0	2	3	1	2	0	0
BnaA02T0266400ZS	TGACG-motif	TGACG	1954	5	+	Hordeum vulgare	MeJA responsive element		BnaA03T0529000ZS	2	16	0	0	4	0	3	0	0
BnaA02T0266400ZS	G-Box	CACGTT	141	6	-	Pisum sativum	Light responsive element		BnaA04T0003000ZS	4	13	2	0	3	1	4	2	2
BnaA02T0266400ZS	G-Box	CACGTT	1870	6	-	Pisum sativum	Light responsive element		BnaA04T0301400ZS	4	10	0	0	1	0	3	0	1
BnaA02T0266400ZS	G-Box	CACGTG	1893	6	-	Pisum sativum	Light responsive element		BnaA05T0000100ZS	6	15	0	2	0	2	6	0	0
BnaA02T0266400ZS	GT1-motif	GGTTAA	1962	6	-	Arabidopsis thaliana	Light responsive element		BnaA05T0124600ZS	10	10	2	1	0	0	0	0	0
BnaA02T0266400ZS	G-box	CACGAC	66	6	-	Zea mays	Light responsive element		BnaA07T0222500ZS	4	14	2	0	3	0	5	2	0
BnaA02T0266400ZS	G-box	CACGTG	1893	6	-	Arabidopsis thaliana	Light responsive element		BnaA08T0269900ZS	4	7	2	1	2	0	3	2	0
BnaA02T0266400ZS	GARE-motif	TCTGTTG	1837	7	-	Brassica oleracea	Gibberellin responsive element		BnaA09T0247900ZS	6	16	1	2	6	1	6	3	0
BnaA02T0266400ZS	Box 4	ATTAAT	1373	6	-	Petroselinum crispum	Light responsive element		BnaA09T0577200ZS	2	10	1	1	1	1	0	0	2
BnaA02T0266400ZS	Box 4	ATTAAT	1392	6	-	Petroselinum crispum	Light responsive element		BnaA09T0721600ZS	0	3	0	0	1	0	0	0	1
BnaA02T0266400ZS	Box 4	ATTAAT	1463	6	-	Petroselinum crispum	Light responsive element		BnaC02T0362600ZS	0	17	0	1	1	1	5	0	0
BnaA02T0266400ZS	Box 4	ATTAAT	1487	6	-	Petroselinum crispum	Light responsive element		BnaC03T0178400ZS	0	13	0	1	1	1	2	1	1
BnaA02T0266400ZS	MRE	AACCTAA	833	7	-	Petroselinum crispum	Light responsive element		BnaC03T0248900ZS	8	6	0	1	2	1	2	0	1
BnaA02T0266400ZS	MBS	CAACTG	569	6	-	Arabidopsis thaliana	Drought responsive element		BnaC04T0001100ZS	0	6	2	2	1	2	1	0	1
BnaA02T0266400ZS	MBS	CAACTG	965	6	+	Arabidopsis thaliana	Drought responsive element		BnaC04T0156100ZS	6	7	2	0	1	1	0	0	0
BnaA02T0266400ZS	MBS	CAACTG	1970	6	-	Arabidopsis thaliana	Drought responsive element		BnaC04T0257400ZS	2	13	2	0	4	0	4	2	2
BnaA02T0266400ZS	ARE	AAACCA	227	6	+	Zea mays	Anaerobic responsive element		BnaC04T0617900ZS	8	15	0	2	0	0	3	0	2
BnaA02T0266400ZS	ARE	AAACCA	1003	6	+	Zea mays	Anaerobic responsive element		BnaC06T0239400ZS	6	15	1	0	3	0	6	2	0
BnaA02T0266400ZS	LTR	CCGAAA	236	6	+	Hordeum vulgare	Low-temperature responsive element		BnaC07T0506700ZS	4	9	0	0	5	0	2	2	0
BnaA02T0266400ZS	LTR	CCGAAA	1626	6	-	Hordeum vulgare	Low-temperature responsive element		BnaC08T0428600ZS	0	11	0	0	1	2	0	0	1
BnaA02T0266400ZS	ABRE	ACGTG	142	5	+	Arabidopsis thaliana	Abscisic acid responsive element		BnaC09T0141600ZS	2	3	0	0	1	12	0	2	0
BnaA02T0266400ZS	ABRE	ACGTG	1871	5	+	Arabidopsis thaliana	Abscisic acid responsive element		BnaC09T0292200ZS	4	18	0	1	4	0	5	2	0
BnaA02T0266400ZS	ABRE	CGCACGTGTC	1891	9	+	Hordeum vulgare	Abscisic acid responsive element
BnaA02T0266400ZS	ABRE	CACGTG	1893	6	-	Arabidopsis thaliana	Abscisic acid responsive element
BnaA02T0266400ZS	ABRE	ACGTG	1894	5	+	Arabidopsis thaliana	Abscisic acid responsive element
BnaA03T0152400ZS	TCT-motif	TCTTAC	1439	6	+	Arabidopsis thaliana	Light responsive element
BnaA03T0152400ZS	G-box	TAAACGTG	503	8	-	Brassica oleracea	Light responsive element
BnaA03T0152400ZS	G-box	CACGAC	784	6	+	Zea mays	Light responsive element
BnaA03T0152400ZS	G-box	CACGAC	821	6	+	Zea mays	Light responsive element
BnaA03T0152400ZS	G-box	TACGTG	1337	6	-	Arabidopsis thaliana	Light responsive element
BnaA03T0152400ZS	G-box	CACGAC	1509	6	+	Zea mays	Light responsive element
BnaA03T0152400ZS	G-Box	CACGTT	503	6	+	Pisum sativum	Light responsive element
BnaA03T0152400ZS	GT1-motif	GGTTAA	1346	6	-	Arabidopsis thaliana	Light responsive element
BnaA03T0152400ZS	TGA-element	AACGAC	623	6	+	Brassica oleracea	Auxin responsive element
BnaA03T0152400ZS	Box 4	ATTAAT	1027	6	-	Petroselinum crispum	Light responsive element
BnaA03T0152400ZS	MBS	CAACTG	418	6	+	Arabidopsis thaliana	Drought responsive element
BnaA03T0152400ZS	MBS	CAACTG	1206	6	+	Arabidopsis thaliana	Drought responsive element
BnaA03T0152400ZS	ATCT-motif	AATCTAATCC	1476	9	-	Pisum sativum	Light responsive element
BnaA03T0152400ZS	TCA-element	CCATCTTTTT	1826	10	-	Nicotiana tabacum	Salicylic responsive element
BnaA03T0152400ZS	LTR	CCGAAA	1493	6	+	Hordeum vulgare	Low-temperature responsive element
BnaA03T0152400ZS	AE-box	AGAAACTT	556	8	-	Arabidopsis thaliana	Light responsive element
BnaA03T0152400ZS	ABRE	ACGTG	503	5	-	Arabidopsis thaliana	Abscisic acid responsive element
BnaA03T0152400ZS	ABRE	TACGGTC	787	7	-	Arabidopsis thaliana	Abscisic acid responsive element
BnaA03T0152400ZS	ABRE	ACGTG	1337	5	-	Arabidopsis thaliana	Abscisic acid responsive element
BnaA03T0210900ZS	GATA-motif	GATAGGA	1226	7	-	Arabidopsis thaliana	Light responsive element
BnaA03T0210900ZS	ARE	AAACCA	115	6	-	Zea mays	Anaerobic responsive element
BnaA03T0210900ZS	ARE	AAACCA	645	6	+	Zea mays	Anaerobic responsive element
BnaA03T0210900ZS	ARE	AAACCA	762	6	-	Zea mays	Anaerobic responsive element
BnaA03T0210900ZS	MBS	CAACTG	111	6	+	Arabidopsis thaliana	Drought responsive element
BnaA03T0210900ZS	MBS	CAACTG	1892	6	-	Arabidopsis thaliana	Drought responsive element
BnaA03T0210900ZS	I-box	AGATAAGG	681	8	+	Triticum aestivum	Light responsive element
BnaA03T0210900ZS	ABRE	ACGTG	600	5	-	Arabidopsis thaliana	Abscisic acid responsive element
BnaA03T0210900ZS	ABRE	ACGTG	1779	5	-	Arabidopsis thaliana	Abscisic acid responsive element
BnaA03T0210900ZS	chs-CMA2a	TCACTTGA	438	8	-	Petroselinum crispum	Light responsive element
BnaA03T0210900ZS	LTR	CCGAAA	1127	6	+	Hordeum vulgare	Low-temperature responsive element
BnaA03T0210900ZS	AE-box	AGAAACTT	1940	8	+	Arabidopsis thaliana	Light responsive element
BnaA03T0210900ZS	G-box	TACGTG	1779	6	-	Arabidopsis thaliana	Light responsive element
BnaA03T0210900ZS	GT1-motif	GGTTAA	766	6	-	Arabidopsis thaliana	Light responsive element
BnaA03T0210900ZS	GT1-motif	GGTTAA	1123	6	-	Arabidopsis thaliana	Light responsive element
BnaA03T0210900ZS	G-Box	CACGTT	600	6	+	Pisum sativum	Light responsive element
BnaA03T0210900ZS	TGACG-motif	TGACG	338	5	+	Hordeum vulgare	MeJA responsive element
BnaA03T0210900ZS	TGACG-motif	TGACG	947	5	-	Hordeum vulgare	MeJA responsive element
BnaA03T0210900ZS	TGACG-motif	TGACG	1550	5	+	Hordeum vulgare	MeJA responsive element
BnaA03T0210900ZS	CGTCA-motif	CGTCA	338	5	-	Hordeum vulgare	MeJA responsive element
BnaA03T0210900ZS	CGTCA-motif	CGTCA	947	5	+	Hordeum vulgare	MeJA responsive element
BnaA03T0210900ZS	CGTCA-motif	CGTCA	1550	5	-	Hordeum vulgare	MeJA responsive element
BnaA03T0210900ZS	GTGGC-motif	GATTCTGTGGC	392	10	+	Spinacia oleracea	Light responsive element
BnaA03T0529000ZS	AE-box	AGAAACAA	226	8	+	Arabidopsis thaliana	Light responsive element
BnaA03T0529000ZS	AE-box	AGAAACAA	659	8	-	Arabidopsis thaliana	Light responsive element
BnaA03T0529000ZS	ABRE	ACGTG	1409	5	+	Arabidopsis thaliana	Abscisic acid responsive element
BnaA03T0529000ZS	ABRE	CACGTG	1820	6	-	Arabidopsis thaliana	Abscisic acid responsive element
BnaA03T0529000ZS	ABRE	ACGTG	1821	5	+	Arabidopsis thaliana	Abscisic acid responsive element
BnaA03T0529000ZS	ARE	AAACCA	906	6	-	Zea mays	Anaerobic responsive element
BnaA03T0529000ZS	ARE	AAACCA	1473	6	-	Zea mays	Anaerobic responsive element
BnaA03T0529000ZS	ARE	AAACCA	1656	6	+	Zea mays	Anaerobic responsive element
BnaA03T0529000ZS	ARE	AAACCA	1682	6	+	Zea mays	Anaerobic responsive element
BnaA03T0529000ZS	Box 4	ATTAAT	510	6	+	Petroselinum crispum	Light responsive element
BnaA03T0529000ZS	Box 4	ATTAAT	645	6	+	Petroselinum crispum	Light responsive element
BnaA03T0529000ZS	Box 4	ATTAAT	716	6	+	Petroselinum crispum	Light responsive element
BnaA03T0529000ZS	Box 4	ATTAAT	975	6	+	Petroselinum crispum	Light responsive element
BnaA03T0529000ZS	Box 4	ATTAAT	1253	6	-	Petroselinum crispum	Light responsive element
BnaA03T0529000ZS	Box 4	ATTAAT	1279	6	-	Petroselinum crispum	Light responsive element
BnaA03T0529000ZS	Box 4	ATTAAT	1562	6	-	Petroselinum crispum	Light responsive element
BnaA03T0529000ZS	TGACG-motif	TGACG	256	5	+	Hordeum vulgare	MeJA responsive element
BnaA03T0529000ZS	TCT-motif	TCTTAC	1404	6	-	Arabidopsis thaliana	Light responsive element
BnaA03T0529000ZS	CGTCA-motif	CGTCA	256	5	-	Hordeum vulgare	MeJA responsive element
BnaA03T0529000ZS	G-box	CACGTC	1408	6	-	Zea mays	Light responsive element
BnaA03T0529000ZS	G-box	CACGTG	1820	6	-	Arabidopsis thaliana	Light responsive element
BnaA03T0529000ZS	GT1-motif	GGTTAAT	1148	7	-	Avena sativa	Light responsive element
BnaA03T0529000ZS	GT1-motif	GGTTAA	1149	6	-	Arabidopsis thaliana	Light responsive element
BnaA03T0529000ZS	GT1-motif	GGTTAA	1418	6	-	Arabidopsis thaliana	Light responsive element
BnaA03T0529000ZS	G-Box	CACGTG	1820	6	-	Pisum sativum	Light responsive element
BnaA04T0003000ZS	GATA-motif	AAGGATAAGG	610	9	-	Solanum tuberosum	Light responsive element
BnaA04T0003000ZS	GATA-motif	AAGGATAAGG	1580	9	+	Solanum tuberosum	Light responsive element
BnaA04T0003000ZS	ARE	AAACCA	351	6	-	Zea mays	Anaerobic responsive element
BnaA04T0003000ZS	ARE	AAACCA	470	6	-	Zea mays	Anaerobic responsive element
BnaA04T0003000ZS	ARE	AAACCA	1074	6	+	Zea mays	Anaerobic responsive element
BnaA04T0003000ZS	I-box	GTATAAGGCC	608	9	-	Larix laricina	Light responsive element
BnaA04T0003000ZS	I-box	gGATAAGGTG	620	9	-	Zea mays	Light responsive element
BnaA04T0003000ZS	TCA-element	CCATCTTTTT	1735	9	-	Nicotiana tabacum	Salicylic responsive element
BnaA04T0003000ZS	TCA-element	CCATCTTTTT	1772	9	-	Nicotiana tabacum	Salicylic responsive element
BnaA04T0003000ZS	AuxRR-core	GGTCCAT	691	7	+	Nicotiana tabacum	Auxin responsive element
BnaA04T0003000ZS	LAMP-element	CCTTATCCA	610	9	+	Spinacia oleracea	Light responsive element
BnaA04T0003000ZS	ABRE	ACGTG	185	5	+	Arabidopsis thaliana	Abscisic acid responsive element
BnaA04T0003000ZS	ABRE	CGTACGTGCA	380	10	-	Hordeum vulgare	Abscisic acid responsive element
BnaA04T0003000ZS	ABRE	ACGTG	382	5	-	Arabidopsis thaliana	Abscisic acid responsive element
BnaA04T0003000ZS	ABRE	GCCGCGTGGC	576	9	-	Oryza sativa	Abscisic acid responsive element
BnaA04T0003000ZS	LTR	CCGAAA	412	6	-	Hordeum vulgare	Low-temperature responsive element
BnaA04T0003000ZS	P-box	CCTTTTG	905	7	+	Oryza sativa	Gibberellin responsive element
BnaA04T0003000ZS	G-box	CACGTC	184	6	-	Zea mays	Light responsive element
BnaA04T0003000ZS	G-box	TACGTG	382	6	-	Arabidopsis thaliana	Light responsive element
BnaA04T0003000ZS	G-box	CACGAC	1673	6	-	Zea mays	Light responsive element
BnaA04T0003000ZS	GT1-motif	GGTTAA	416	6	+	Arabidopsis thaliana	Light responsive element
BnaA04T0003000ZS	GT1-motif	GGTTAA	1730	6	+	Arabidopsis thaliana	Light responsive element
BnaA04T0003000ZS	GT1-motif	GGTTAA	1975	6	+	Arabidopsis thaliana	Light responsive element
BnaA04T0003000ZS	CAG-motif	GAAAGGCAGAC	133	10	+	Arabidopsis thaliana	Light responsive element
BnaA04T0003000ZS	TGACG-motif	TGACG	162	5	+	Hordeum vulgare	MeJA responsive element
BnaA04T0003000ZS	TGACG-motif	TGACG	434	5	+	Hordeum vulgare	MeJA responsive element
BnaA04T0003000ZS	CGTCA-motif	CGTCA	162	5	-	Hordeum vulgare	MeJA responsive element
BnaA04T0003000ZS	CGTCA-motif	CGTCA	434	5	-	Hordeum vulgare	MeJA responsive element
BnaA04T0003000ZS	TCCC-motif	TCTCCCT	485	7	-	Spinacia oleracea	Light responsive element
BnaA04T0003000ZS	TGA-element	AACGAC	1626	6	-	Brassica oleracea	Auxin responsive element
BnaA04T0003000ZS	GARE-motif	TCTGTTG	1052	7	-	Brassica oleracea	Gibberellin responsive element
BnaA04T0301400ZS	MRE	AACCTAA	699	7	+	Petroselinum crispum	Light responsive element
BnaA04T0301400ZS	TCA-element	CCATCTTTTT	1060	9	-	Nicotiana tabacum	Salicylic responsive element
BnaA04T0301400ZS	ARE	AAACCA	554	6	+	Zea mays	Anaerobic responsive element
BnaA04T0301400ZS	ABRE	CGCACGTGTC	1275	9	+	Hordeum vulgare	Abscisic acid responsive element
BnaA04T0301400ZS	ABRE	ACGTG	1496	5	+	Arabidopsis thaliana	Abscisic acid responsive element
BnaA04T0301400ZS	ABRE	ACGTG	1811	5	+	Arabidopsis thaliana	Abscisic acid responsive element
BnaA04T0301400ZS	TGACG-motif	TGACG	828	5	-	Hordeum vulgare	MeJA responsive element
BnaA04T0301400ZS	TGACG-motif	TGACG	1494	5	+	Hordeum vulgare	MeJA responsive element
BnaA04T0301400ZS	CGTCA-motif	CGTCA	828	5	+	Hordeum vulgare	MeJA responsive element
BnaA04T0301400ZS	CGTCA-motif	CGTCA	1494	5	-	Hordeum vulgare	MeJA responsive element
BnaA04T0301400ZS	G-box	CACGTC	1495	6	-	Zea mays	Light responsive element
BnaA04T0301400ZS	G-box	CACGAC	1669	6	-	Zea mays	Light responsive element
BnaA04T0301400ZS	G-box	TACGTG	1810	6	+	Arabidopsis thaliana	Light responsive element
BnaA04T0301400ZS	GT1-motif	GGTTAA	1414	6	+	Arabidopsis thaliana	Light responsive element
BnaA04T0301400ZS	Box 4	ATTAAT	21	6	+	Petroselinum crispum	Light responsive element
BnaA04T0301400ZS	Box 4	ATTAAT	54	6	+	Petroselinum crispum	Light responsive element
BnaA04T0301400ZS	Box 4	ATTAAT	187	6	+	Petroselinum crispum	Light responsive element
BnaA04T0301400ZS	Box 4	ATTAAT	303	6	+	Petroselinum crispum	Light responsive element
BnaA04T0301400ZS	Box 4	ATTAAT	428	6	+	Petroselinum crispum	Light responsive element
BnaA05T0000100ZS	MBS	CAACTG	313	6	+	Arabidopsis thaliana	Drought responsive element
BnaA05T0000100ZS	MBS	CAACTG	747	6	-	Arabidopsis thaliana	Drought responsive element
BnaA05T0000100ZS	Box II	CCACGTGGC	1096	9	+	Petroselinum crispum	Light responsive element
BnaA05T0000100ZS	ABRE	ACGTG	924	5	+	Arabidopsis thaliana	Abscisic acid responsive element
BnaA05T0000100ZS	ABRE	CACGTG	1097	6	-	Arabidopsis thaliana	Abscisic acid responsive element
BnaA05T0000100ZS	ABRE	ACGTG	1098	5	+	Arabidopsis thaliana	Abscisic acid responsive element
BnaA05T0000100ZS	ABRE	CGCACGTGTC	1653	9	+	Hordeum vulgare	Abscisic acid responsive element
BnaA05T0000100ZS	ABRE	CACGTG	1655	6	-	Arabidopsis thaliana	Abscisic acid responsive element
BnaA05T0000100ZS	ABRE	ACGTG	1656	5	+	Arabidopsis thaliana	Abscisic acid responsive element
BnaA05T0000100ZS	LTR	CCGAAA	497	6	+	Hordeum vulgare	Low-temperature responsive element
BnaA05T0000100ZS	LTR	CCGAAA	802	6	+	Hordeum vulgare	Low-temperature responsive element
BnaA05T0000100ZS	AE-box	AGAAACTT	862	8	+	Arabidopsis thaliana	Light responsive element
BnaA05T0000100ZS	G-box	CACGTC	923	6	-	Zea mays	Light responsive element
BnaA05T0000100ZS	G-box	GCCACGTGGA	1095	9	-	Arabidopsis thaliana	Light responsive element
BnaA05T0000100ZS	G-box	CACGTG	1097	6	-	Arabidopsis thaliana	Light responsive element
BnaA05T0000100ZS	G-box	CACGTG	1655	6	-	Arabidopsis thaliana	Light responsive element
BnaA05T0000100ZS	G-Box	CACGTG	1097	6	-	Pisum sativum	Light responsive element
BnaA05T0000100ZS	G-Box	CACGTG	1655	6	-	Pisum sativum	Light responsive element
BnaA05T0000100ZS	ACE	GACACGTATG	731	9	-	Petroselinum crispum	Light responsive element
BnaA05T0000100ZS	TGACG-motif	TGACG	28	5	-	Hordeum vulgare	MeJA responsive element
BnaA05T0000100ZS	TGACG-motif	TGACG	791	5	+	Hordeum vulgare	MeJA responsive element
BnaA05T0000100ZS	TGACG-motif	TGACG	1258	5	+	Hordeum vulgare	MeJA responsive element
BnaA05T0000100ZS	TCT-motif	TCTTAC	970	6	-	Arabidopsis thaliana	Light responsive element
BnaA05T0000100ZS	TCT-motif	TCTTAC	1628	6	-	Arabidopsis thaliana	Light responsive element
BnaA05T0000100ZS	CGTCA-motif	CGTCA	28	5	+	Hordeum vulgare	MeJA responsive element
BnaA05T0000100ZS	CGTCA-motif	CGTCA	791	5	-	Hordeum vulgare	MeJA responsive element
BnaA05T0000100ZS	CGTCA-motif	CGTCA	1258	5	-	Hordeum vulgare	MeJA responsive element
BnaA05T0000100ZS	Box 4	ATTAAT	1149	6	-	Petroselinum crispum	Light responsive element
BnaA05T0000100ZS	Box 4	ATTAAT	1394	6	-	Petroselinum crispum	Light responsive element
BnaA05T0000100ZS	L-box	ATCCCACCTAC	1103	10	-	Petroselinum crispum	Light responsive element
BnaA05T0000100ZS	3-AF1 binding site	TAAGAGAGGAA	1629	10	+	Solanum tuberosum	Light responsive element
BnaA05T0124600ZS	P-box	CCTTTTG	903	7	+	Oryza sativa	Gibberellin responsive element
BnaA05T0124600ZS	MBS	CAACTG	222	6	-	Arabidopsis thaliana	Drought responsive element
BnaA05T0124600ZS	ATCT-motif	AATCTAATCC	102	9	-	Pisum sativum	Light responsive element
BnaA05T0124600ZS	GATA-motif	GATAGGG	438	7	+	Pisum sativum	Light responsive element
BnaA05T0124600ZS	GATA-motif	AAGATAAGATT	1938	10	-	Arabidopsis thaliana	Light responsive element
BnaA05T0124600ZS	GARE-motif	TCTGTTG	504	7	+	Brassica oleracea	Gibberellin responsive element
BnaA05T0124600ZS	Box 4	ATTAAT	298	6	+	Petroselinum crispum	Light responsive element
BnaA05T0124600ZS	Box 4	ATTAAT	1259	6	-	Petroselinum crispum	Light responsive element
BnaA05T0124600ZS	Box 4	ATTAAT	1419	6	-	Petroselinum crispum	Light responsive element
BnaA05T0124600ZS	TCCC-motif	TCTCCCT	445	7	-	Spinacia oleracea	Light responsive element
BnaA05T0124600ZS	TGACG-motif	TGACG	168	5	+	Hordeum vulgare	MeJA responsive element
BnaA05T0124600ZS	TGACG-motif	TGACG	988	5	+	Hordeum vulgare	MeJA responsive element
BnaA05T0124600ZS	TGACG-motif	TGACG	1023	5	+	Hordeum vulgare	MeJA responsive element
BnaA05T0124600ZS	TGACG-motif	TGACG	1192	5	-	Hordeum vulgare	MeJA responsive element
BnaA05T0124600ZS	TGACG-motif	TGACG	1865	5	-	Hordeum vulgare	MeJA responsive element
BnaA05T0124600ZS	ACE	GACACGTATG	1120	9	-	Petroselinum crispum	Light responsive element
BnaA05T0124600ZS	CGTCA-motif	CGTCA	168	5	-	Hordeum vulgare	MeJA responsive element
BnaA05T0124600ZS	CGTCA-motif	CGTCA	988	5	-	Hordeum vulgare	MeJA responsive element
BnaA05T0124600ZS	CGTCA-motif	CGTCA	1023	5	-	Hordeum vulgare	MeJA responsive element
BnaA05T0124600ZS	CGTCA-motif	CGTCA	1192	5	+	Hordeum vulgare	MeJA responsive element
BnaA05T0124600ZS	CGTCA-motif	CGTCA	1865	5	+	Hordeum vulgare	MeJA responsive element
BnaA05T0124600ZS	GT1-motif	GGTTAA	1529	6	+	Arabidopsis thaliana	Light responsive element
BnaA05T0124600ZS	GT1-motif	GGTTAA	1568	6	-	Arabidopsis thaliana	Light responsive element
BnaA07T0222500ZS	AuxRR-core	GGTCCAT	675	7	+	Nicotiana tabacum	Auxin responsive element
BnaA07T0222500ZS	I-box	GTATAAGGCC	595	9	-	Larix laricina	Light responsive element
BnaA07T0222500ZS	ARE	AAACCA	1263	6	-	Zea mays	Anaerobic responsive element
BnaA07T0222500ZS	ARE	AAACCA	1824	6	+	Zea mays	Anaerobic responsive element
BnaA07T0222500ZS	GATA-motif	AAGGATAAGG	1391	9	+	Solanum tuberosum	Light responsive element
BnaA07T0222500ZS	ABRE	ACGTG	185	5	+	Arabidopsis thaliana	Abscisic acid responsive element
BnaA07T0222500ZS	ABRE	GACACGTGGC	1281	9	+	Triticum aestivum	Abscisic acid responsive element
BnaA07T0222500ZS	ABRE	CACGTG	1283	6	-	Arabidopsis thaliana	Abscisic acid responsive element
BnaA07T0222500ZS	ABRE	ACGTG	1284	5	+	Arabidopsis thaliana	Abscisic acid responsive element
BnaA07T0222500ZS	ABRE	ACGTG	1744	5	+	Arabidopsis thaliana	Abscisic acid responsive element
BnaA07T0222500ZS	CGTCA-motif	CGTCA	162	5	-	Hordeum vulgare	MeJA responsive element
BnaA07T0222500ZS	CGTCA-motif	CGTCA	296	5	+	Hordeum vulgare	MeJA responsive element
BnaA07T0222500ZS	TGACG-motif	TGACG	162	5	+	Hordeum vulgare	MeJA responsive element
BnaA07T0222500ZS	TGACG-motif	TGACG	296	5	-	Hordeum vulgare	MeJA responsive element
BnaA07T0222500ZS	G-Box	CACGTG	1283	6	-	Pisum sativum	Light responsive element
BnaA07T0222500ZS	G-Box	CACGTT	1743	6	-	Pisum sativum	Light responsive element
BnaA07T0222500ZS	CAG-motif	GAAAGGCAGAC	133	10	+	Arabidopsis thaliana	Light responsive element
BnaA07T0222500ZS	TATC-box	TATCCCA	379	7	+	Oryza sativa	Gibberellin responsive element
BnaA07T0222500ZS	GT1-motif	GGTTAA	426	6	+	Arabidopsis thaliana	Light responsive element
BnaA07T0222500ZS	GT1-motif	GGTTAA	1668	6	+	Arabidopsis thaliana	Light responsive element
BnaA07T0222500ZS	GC-motif	CCCCCG	80	6	+	Zea mays	Anaerobic responsive element
BnaA07T0222500ZS	G-box	CACGTC	184	6	-	Zea mays	Light responsive element
BnaA07T0222500ZS	G-box	CAGACGTGGCA	336	10	-	Nicotiana plumbaginifolia	Light responsive element
BnaA07T0222500ZS	G-box	CACGTG	1283	6	-	Arabidopsis thaliana	Light responsive element
BnaA07T0222500ZS	G-box	CACGAC	1461	6	-	Zea mays	Light responsive element
BnaA07T0222500ZS	GARE-motif	TCTGTTG	1976	7	-	Brassica oleracea	Gibberellin responsive element
BnaA07T0222500ZS	Sp1	GGGCGG	795	6	-	Oryza sativa	Light responsive element
BnaA07T0222500ZS	TGA-element	AACGAC	1019	6	+	Brassica oleracea	Auxin responsive element
BnaA07T0222500ZS	TCCC-motif	TCTCCCT	472	7	-	Spinacia oleracea	Light responsive element
BnaA07T0222500ZS	TCCC-motif	TCTCCCT	1398	7	-	Spinacia oleracea	Light responsive element
BnaA08T0269900ZS	G-Box	CACGTG	1271	6	-	Pisum sativum	Light responsive element
BnaA08T0269900ZS	G-box	CACGTG	1271	6	-	Arabidopsis thaliana	Light responsive element
BnaA08T0269900ZS	G-box	CACGTC	1901	6	-	Zea mays	Light responsive element
BnaA08T0269900ZS	CGTCA-motif	CGTCA	224	5	-	Hordeum vulgare	MeJA responsive element
BnaA08T0269900ZS	CGTCA-motif	CGTCA	1233	5	+	Hordeum vulgare	MeJA responsive element
BnaA08T0269900ZS	TGACG-motif	TGACG	224	5	+	Hordeum vulgare	MeJA responsive element
BnaA08T0269900ZS	TGACG-motif	TGACG	1233	5	-	Hordeum vulgare	MeJA responsive element
BnaA08T0269900ZS	Box 4	ATTAAT	324	6	+	Petroselinum crispum	Light responsive element
BnaA08T0269900ZS	Box 4	ATTAAT	1487	6	-	Petroselinum crispum	Light responsive element
BnaA08T0269900ZS	TGA-element	AACGAC	1740	6	+	Brassica oleracea	Auxin responsive element
BnaA08T0269900ZS	ARE	AAACCA	729	6	-	Zea mays	Anaerobic responsive element
BnaA08T0269900ZS	ARE	AAACCA	1468	6	+	Zea mays	Anaerobic responsive element
BnaA08T0269900ZS	AuxRR-core	GGTCCAT	1119	7	-	Nicotiana tabacum	Auxin responsive element
BnaA08T0269900ZS	I-box	cCATATCCAAT	649	10	+	Flaveria trinervia	Light responsive element
BnaA08T0269900ZS	MRE	AACCTAA	1851	7	+	Petroselinum crispum	Light responsive element
BnaA08T0269900ZS	MBS	CAACTG	1259	6	-	Arabidopsis thaliana	Drought responsive element
BnaA08T0269900ZS	ABRE	CACGTG	1271	6	-	Arabidopsis thaliana	Abscisic acid responsive element
BnaA08T0269900ZS	ABRE	ACGTG	1272	5	+	Arabidopsis thaliana	Abscisic acid responsive element
BnaA08T0269900ZS	ABRE	ACGTG	1902	5	+	Arabidopsis thaliana	Abscisic acid responsive element
BnaA08T0269900ZS	P-box	CCTTTTG	1206	7	+	Oryza sativa	Gibberellin responsive element
BnaA08T0269900ZS	P-box	CCTTTTG	1435	7	-	Oryza sativa	Gibberellin responsive element
BnaA09T0247900ZS	LTR	CCGAAA	1180	6	-	Hordeum vulgare	Low-temperature responsive element
BnaA09T0247900ZS	AE-box	AGAAACAA	962	8	-	Arabidopsis thaliana	Light responsive element
BnaA09T0247900ZS	P-box	CCTTTTG	195	7	+	Oryza sativa	Gibberellin responsive element
BnaA09T0247900ZS	Box II	ACACGTTGT	1399	9	+	Sinapis alba	Light responsive element
BnaA09T0247900ZS	ABRE	ACGTG	811	5	-	Arabidopsis thaliana	Abscisic acid responsive element
BnaA09T0247900ZS	ABRE	CGCACGTGTC	1369	9	+	Hordeum vulgare	Abscisic acid responsive element
BnaA09T0247900ZS	ABRE	CACGTG	1371	6	-	Arabidopsis thaliana	Abscisic acid responsive element
BnaA09T0247900ZS	ABRE	ACGTG	1372	5	+	Arabidopsis thaliana	Abscisic acid responsive element
BnaA09T0247900ZS	ABRE	ACGTG	1400	5	-	Arabidopsis thaliana	Abscisic acid responsive element
BnaA09T0247900ZS	ABRE	ACGTG	1800	5	+	Arabidopsis thaliana	Abscisic acid responsive element
BnaA09T0247900ZS	I-box	cCATATCCAAT	1427	10	-	Flaveria trinervia	Light responsive element
BnaA09T0247900ZS	MBS	CAACTG	1321	6	-	Arabidopsis thaliana	Drought responsive element
BnaA09T0247900ZS	MBS	CAACTG	1763	6	+	Arabidopsis thaliana	Drought responsive element
BnaA09T0247900ZS	ATCT-motif	AATCTAATCC	1076	9	-	Pisum sativum	Light responsive element
BnaA09T0247900ZS	Gap-box	CAAATGAA(A/G)A	1604	9.5	+	Arabidopsis thaliana	Light responsive element
BnaA09T0247900ZS	ARE	AAACCA	285	6	-	Zea mays	Anaerobic responsive element
BnaA09T0247900ZS	ARE	AAACCA	700	6	-	Zea mays	Anaerobic responsive element
BnaA09T0247900ZS	ARE	AAACCA	913	6	-	Zea mays	Anaerobic responsive element
BnaA09T0247900ZS	ARE	AAACCA	1176	6	-	Zea mays	Anaerobic responsive element
BnaA09T0247900ZS	ARE	AAACCA	1299	6	-	Zea mays	Anaerobic responsive element
BnaA09T0247900ZS	ARE	AAACCA	1447	6	-	Zea mays	Anaerobic responsive element
BnaA09T0247900ZS	TGA-element	AACGAC	1165	6	-	Brassica oleracea	Auxin responsive element
BnaA09T0247900ZS	TGA-element	AACGAC	1243	6	+	Brassica oleracea	Auxin responsive element
BnaA09T0247900ZS	Box 4	ATTAAT	603	6	+	Petroselinum crispum	Light responsive element
BnaA09T0247900ZS	TGACG-motif	TGACG	1412	5	-	Hordeum vulgare	MeJA responsive element
BnaA09T0247900ZS	TGACG-motif	TGACG	1688	5	+	Hordeum vulgare	MeJA responsive element
BnaA09T0247900ZS	TGACG-motif	TGACG	1772	5	+	Hordeum vulgare	MeJA responsive element
BnaA09T0247900ZS	GA-motif	ATAGATAA	160	8	+	Arabidopsis thaliana	Light responsive element
BnaA09T0247900ZS	TGA-box	TGACGTAA	1772	8	+	Glycine max	Auxin responsive element
BnaA09T0247900ZS	CGTCA-motif	CGTCA	1412	5	+	Hordeum vulgare	MeJA responsive element
BnaA09T0247900ZS	CGTCA-motif	CGTCA	1688	5	-	Hordeum vulgare	MeJA responsive element
BnaA09T0247900ZS	CGTCA-motif	CGTCA	1772	5	-	Hordeum vulgare	MeJA responsive element
BnaA09T0247900ZS	G-box	CACGTC	811	6	+	Zea mays	Light responsive element
BnaA09T0247900ZS	G-box	CACGAC	1194	6	-	Zea mays	Light responsive element
BnaA09T0247900ZS	G-box	CACGTG	1371	6	-	Arabidopsis thaliana	Light responsive element
BnaA09T0247900ZS	G-box	TACGTG	1799	6	+	Arabidopsis thaliana	Light responsive element
BnaA09T0247900ZS	G-Box	CACGTG	1371	6	-	Pisum sativum	Light responsive element
BnaA09T0247900ZS	G-Box	CACGTT	1400	6	+	Pisum sativum	Light responsive element
BnaA09T0247900ZS	GT1-motif	GGTTAAT	607	7	-	Avena sativa	Light responsive element
BnaA09T0247900ZS	GT1-motif	GGTTAA	608	6	-	Arabidopsis thaliana	Light responsive element
BnaA09T0247900ZS	GT1-motif	GTGTGTGAA	1755	9	-	Solanum tuberosum	Light responsive element
BnaA09T0577200ZS	Box 4	ATTAAT	337	6	+	Petroselinum crispum	Light responsive element
BnaA09T0577200ZS	Box 4	ATTAAT	1802	6	-	Petroselinum crispum	Light responsive element
BnaA09T0577200ZS	TGACG-motif	TGACG	1839	5	+	Hordeum vulgare	MeJA responsive element
BnaA09T0577200ZS	CGTCA-motif	CGTCA	1839	5	-	Hordeum vulgare	MeJA responsive element
BnaA09T0577200ZS	TCT-motif	TCTTAC	617	6	-	Arabidopsis thaliana	Light responsive element
BnaA09T0577200ZS	LAMP-element	CTTTATCA	175	8	-	Pisum sativum	Light responsive element
BnaA09T0577200ZS	LAMP-element	CCTTATCCA	720	9	-	Spinacia oleracea	Light responsive element
BnaA09T0577200ZS	LTR	CCGAAA	74	6	-	Hordeum vulgare	Low-temperature responsive element
BnaA09T0577200ZS	P-box	CCTTTTG	307	7	+	Oryza sativa	Gibberellin responsive element
BnaA09T0577200ZS	Gap-box	CAAATGAA(A/G)A	748	9	-	Arabidopsis thaliana	Light responsive element
BnaA09T0577200ZS	GATA-motif	AAGGATAAGG	719	9	+	Solanum tuberosum	Light responsive element
BnaA09T0577200ZS	GATA-motif	AAGGATAAGG	790	9	+	Solanum tuberosum	Light responsive element
BnaA09T0577200ZS	GATA-motif	AAGATAAGATT	1277	10	+	Arabidopsis thaliana	Light responsive element
BnaA09T0577200ZS	ARE	AAACCA	71	6	-	Zea mays	Anaerobic responsive element
BnaA09T0577200ZS	I-box	ccttatcct	791	9	-	Arabidopsis thaliana	Light responsive element
BnaA09T0577200ZS	MBS	CAACTG	983	6	+	Arabidopsis thaliana	Drought responsive element
BnaA09T0577200ZS	TCA-element	CCATCTTTTT	1124	9	+	Nicotiana tabacum	Salicylic responsive element
BnaA09T0577200ZS	TCA-element	TCAGAAGAGG	1983	9	+	Brassica oleracea	Salicylic responsive element
BnaA09T0721600ZS	MRE	AACCTAA	389	7	+	Petroselinum crispum	Light responsive element
BnaA09T0721600ZS	MRE	AACCTAA	1627	7	+	Petroselinum crispum	Light responsive element
BnaA09T0721600ZS	MRE	AACCTAA	1647	7	+	Petroselinum crispum	Light responsive element
BnaA09T0721600ZS	TCA-element	CCATCTTTTT	1951	9	-	Nicotiana tabacum	Salicylic responsive element
BnaA09T0721600ZS	ARE	AAACCA	1009	6	+	Zea mays	Anaerobic responsive element
BnaC02T0362600ZS	ARE	AAACCA	604	6	+	Zea mays	Anaerobic responsive element
BnaC02T0362600ZS	GATA-motif	AAGATAAGATT	1329	10	-	Arabidopsis thaliana	Light responsive element
BnaC02T0362600ZS	ATCT-motif	AATCTAATCC	1329	9	+	Pisum sativum	Light responsive element
BnaC02T0362600ZS	MRE	AACCTAA	195	7	-	Petroselinum crispum	Light responsive element
BnaC02T0362600ZS	MBS	CAACTG	538	6	+	Arabidopsis thaliana	Drought responsive element
BnaC02T0362600ZS	ABRE	AACCCGG	330	7	-	Arabidopsis thaliana	Abscisic acid responsive element
BnaC02T0362600ZS	ABRE	ACGTG	1474	5	+	Arabidopsis thaliana	Abscisic acid responsive element
BnaC02T0362600ZS	ABRE	ACGTG	1871	5	+	Arabidopsis thaliana	Abscisic acid responsive element
BnaC02T0362600ZS	ABRE	CACGTG	1893	6	-	Arabidopsis thaliana	Abscisic acid responsive element
BnaC02T0362600ZS	ABRE	ACGTG	1894	5	+	Arabidopsis thaliana	Abscisic acid responsive element
BnaC02T0362600ZS	LTR	CCGAAA	1603	6	-	Hordeum vulgare	Low-temperature responsive element
BnaC02T0362600ZS	GT1-motif	GGTTAA	436	6	+	Arabidopsis thaliana	Light responsive element
BnaC02T0362600ZS	GT1-motif	GGTTAAT	1457	7	-	Avena sativa	Light responsive element
BnaC02T0362600ZS	GT1-motif	GGTTAA	1458	6	-	Arabidopsis thaliana	Light responsive element
BnaC02T0362600ZS	G-Box	CACGTT	1870	6	-	Pisum sativum	Light responsive element
BnaC02T0362600ZS	G-Box	CACGTG	1893	6	-	Pisum sativum	Light responsive element
BnaC02T0362600ZS	G-box	TACGTG	1473	6	+	Arabidopsis thaliana	Light responsive element
BnaC02T0362600ZS	G-box	ACACGTGT	1892	8	-	Brassica napus	Light responsive element
BnaC02T0362600ZS	G-box	CACGTG	1893	6	-	Arabidopsis thaliana	Light responsive element
BnaC02T0362600ZS	TCT-motif	TCTTAC	1898	6	-	Arabidopsis thaliana	Light responsive element
BnaC02T0362600ZS	Box 4	ATTAAT	190	6	+	Petroselinum crispum	Light responsive element
BnaC02T0362600ZS	Box 4	ATTAAT	971	6	+	Petroselinum crispum	Light responsive element
BnaC02T0362600ZS	Box 4	ATTAAT	990	6	+	Petroselinum crispum	Light responsive element
BnaC02T0362600ZS	Box 4	ATTAAT	1085	6	-	Petroselinum crispum	Light responsive element
BnaC02T0362600ZS	Box 4	ATTAAT	1453	6	-	Petroselinum crispum	Light responsive element
BnaC03T0178400ZS	TCT-motif	TCTTAC	1434	6	+	Arabidopsis thaliana	Light responsive element
BnaC03T0178400ZS	G-box	CACGAC	216	6	+	Zea mays	Light responsive element
BnaC03T0178400ZS	G-box	CACGAC	253	6	+	Zea mays	Light responsive element
BnaC03T0178400ZS	G-box	TACGTG	1331	6	-	Arabidopsis thaliana	Light responsive element
BnaC03T0178400ZS	G-box	CACGAC	1504	6	+	Zea mays	Light responsive element
BnaC03T0178400ZS	GT1-motif	GGTTAA	1078	6	-	Arabidopsis thaliana	Light responsive element
BnaC03T0178400ZS	GT1-motif	GGTTAA	1340	6	-	Arabidopsis thaliana	Light responsive element
BnaC03T0178400ZS	GT1-motif	GGTTAAT	1650	7	+	Avena sativa	Light responsive element
BnaC03T0178400ZS	TGA-element	AACGAC	55	6	+	Brassica oleracea	Auxin responsive element
BnaC03T0178400ZS	Box 4	ATTAAT	443	6	+	Petroselinum crispum	Light responsive element
BnaC03T0178400ZS	Box 4	ATTAAT	1124	6	-	Petroselinum crispum	Light responsive element
BnaC03T0178400ZS	MBS	CAACTG	670	6	+	Arabidopsis thaliana	Drought responsive element
BnaC03T0178400ZS	TCA-element	CCATCTTTTT	1824	10	-	Nicotiana tabacum	Salicylic responsive element
BnaC03T0178400ZS	GATA-motif	GATAGGA	1213	7	+	Arabidopsis thaliana	Light responsive element
BnaC03T0178400ZS	ARE	AAACCA	1115	6	-	Zea mays	Anaerobic responsive element
BnaC03T0178400ZS	LTR	CCGAAA	1488	6	+	Hordeum vulgare	Low-temperature responsive element
BnaC03T0178400ZS	AE-box	AGAAACTT	543	8	-	Arabidopsis thaliana	Light responsive element
BnaC03T0178400ZS	AE-box	AGAAACAA	878	8	+	Arabidopsis thaliana	Light responsive element
BnaC03T0178400ZS	ABRE	TACGGTC	219	7	-	Arabidopsis thaliana	Abscisic acid responsive element
BnaC03T0178400ZS	ABRE	ACGTG	1331	5	-	Arabidopsis thaliana	Abscisic acid responsive element
BnaC03T0248900ZS	Gap-box	CAAATGAA(A/G)A	173	9.5	-	Arabidopsis thaliana	Light responsive element
BnaC03T0248900ZS	ARE	AAACCA	474	6	+	Zea mays	Anaerobic responsive element
BnaC03T0248900ZS	ARE	AAACCA	605	6	-	Zea mays	Anaerobic responsive element
BnaC03T0248900ZS	MBS	CAACTG	1893	6	-	Arabidopsis thaliana	Drought responsive element
BnaC03T0248900ZS	TCA-element	CCATCTTTTT	1583	9	+	Nicotiana tabacum	Salicylic responsive element
BnaC03T0248900ZS	ABRE	ACGTG	429	5	-	Arabidopsis thaliana	Abscisic acid responsive element
BnaC03T0248900ZS	ABRE	ACGTG	1006	5	+	Arabidopsis thaliana	Abscisic acid responsive element
BnaC03T0248900ZS	LTR	CCGAAA	1325	6	+	Hordeum vulgare	Low-temperature responsive element
BnaC03T0248900ZS	AE-box	AGAAACTT	1941	8	+	Arabidopsis thaliana	Light responsive element
BnaC03T0248900ZS	G-Box	CACGTT	429	6	+	Pisum sativum	Light responsive element
BnaC03T0248900ZS	G-Box	CACGTT	1005	6	-	Pisum sativum	Light responsive element
BnaC03T0248900ZS	TGACG-motif	TGACG	286	5	-	Hordeum vulgare	MeJA responsive element
BnaC03T0248900ZS	TGACG-motif	TGACG	790	5	-	Hordeum vulgare	MeJA responsive element
BnaC03T0248900ZS	TGACG-motif	TGACG	811	5	+	Hordeum vulgare	MeJA responsive element
BnaC03T0248900ZS	TGACG-motif	TGACG	1456	5	+	Hordeum vulgare	MeJA responsive element
BnaC03T0248900ZS	CGTCA-motif	CGTCA	286	5	+	Hordeum vulgare	MeJA responsive element
BnaC03T0248900ZS	CGTCA-motif	CGTCA	790	5	+	Hordeum vulgare	MeJA responsive element
BnaC03T0248900ZS	CGTCA-motif	CGTCA	811	5	-	Hordeum vulgare	MeJA responsive element
BnaC03T0248900ZS	CGTCA-motif	CGTCA	1456	5	-	Hordeum vulgare	MeJA responsive element
BnaC03T0248900ZS	TCCC-motif	TCTCCCT	1066	7	-	Spinacia oleracea	Light responsive element
BnaC03T0248900ZS	Box 4	ATTAAT	273	6	+	Petroselinum crispum	Light responsive element
BnaC04T0001100ZS	ACE	CTAACGTATT	796	9	+	Petroselinum crispum	Light responsive element
BnaC04T0001100ZS	TCT-motif	TCTTAC	1590	6	-	Arabidopsis thaliana	Light responsive element
BnaC04T0001100ZS	GT1-motif	GGTTAA	943	6	+	Arabidopsis thaliana	Light responsive element
BnaC04T0001100ZS	GARE-motif	TCTGTTG	352	7	-	Brassica oleracea	Gibberellin responsive element
BnaC04T0001100ZS	I-box	AGATAAGG	208	8	-	Triticum aestivum	Light responsive element
BnaC04T0001100ZS	MBS	CAACTG	144	6	+	Arabidopsis thaliana	Drought responsive element
BnaC04T0001100ZS	MBS	CAACTG	1045	6	-	Arabidopsis thaliana	Drought responsive element
BnaC04T0001100ZS	TCA-element	TCAGAAGAGG	1270	9	-	Brassica oleracea	Salicylic responsive element
BnaC04T0001100ZS	ARE	AAACCA	182	6	-	Zea mays	Anaerobic responsive element
BnaC04T0001100ZS	LTR	CCGAAA	738	6	-	Hordeum vulgare	Low-temperature responsive element
BnaC04T0001100ZS	LTR	CCGAAA	1334	6	+	Hordeum vulgare	Low-temperature responsive element
BnaC04T0001100ZS	AE-box	AGAAACTT	1394	8	+	Arabidopsis thaliana	Light responsive element
BnaC04T0001100ZS	AE-box	AGAAACAA	1534	8	-	Arabidopsis thaliana	Light responsive element
BnaC04T0001100ZS	P-box	CCTTTTG	29	7	+	Oryza sativa	Gibberellin responsive element
BnaC04T0001100ZS	ABRE	CGTACGTGCA	1797	9	+	Hordeum vulgare	Abscisic acid responsive element
BnaC04T0156100ZS	GATA-motif	GATAGGG	729	7	+	Pisum sativum	Light responsive element
BnaC04T0156100ZS	GATA-motif	AAGATAAGATT	1935	10	-	Arabidopsis thaliana	Light responsive element
BnaC04T0156100ZS	ARE	AAACCA	1384	6	+	Zea mays	Anaerobic responsive element
BnaC04T0156100ZS	ATCT-motif	AATCTAATCC	369	9	-	Pisum sativum	Light responsive element
BnaC04T0156100ZS	LTR	CCGAAA	181	6	-	Hordeum vulgare	Low-temperature responsive element
BnaC04T0156100ZS	AE-box	AGAAACTT	169	8	-	Arabidopsis thaliana	Light responsive element
BnaC04T0156100ZS	P-box	CCTTTTG	1216	7	+	Oryza sativa	Gibberellin responsive element
BnaC04T0156100ZS	TGACG-motif	TGACG	155	5	-	Hordeum vulgare	MeJA responsive element
BnaC04T0156100ZS	TGACG-motif	TGACG	435	5	+	Hordeum vulgare	MeJA responsive element
BnaC04T0156100ZS	TGACG-motif	TGACG	1862	5	-	Hordeum vulgare	MeJA responsive element
BnaC04T0156100ZS	CGTCA-motif	CGTCA	155	5	+	Hordeum vulgare	MeJA responsive element
BnaC04T0156100ZS	CGTCA-motif	CGTCA	435	5	-	Hordeum vulgare	MeJA responsive element
BnaC04T0156100ZS	CGTCA-motif	CGTCA	1862	5	+	Hordeum vulgare	MeJA responsive element
BnaC04T0156100ZS	TCT-motif	TCTTAC	1664	6	+	Arabidopsis thaliana	Light responsive element
BnaC04T0156100ZS	TCCC-motif	TCTCCCT	732	7	-	Spinacia oleracea	Light responsive element
BnaC04T0156100ZS	Box 4	ATTAAT	583	6	+	Petroselinum crispum	Light responsive element
BnaC04T0156100ZS	GARE-motif	TCTGTTG	791	7	+	Brassica oleracea	Gibberellin responsive element
BnaC04T0257400ZS	P-box	CCTTTTG	850	7	+	Oryza sativa	Gibberellin responsive element
BnaC04T0257400ZS	LAMP-element	CCTTATCCA	560	9	+	Spinacia oleracea	Light responsive element
BnaC04T0257400ZS	ABRE	ACGTG	128	5	+	Arabidopsis thaliana	Abscisic acid responsive element
BnaC04T0257400ZS	ABRE	CGTACGTGCA	332	10	-	Hordeum vulgare	Abscisic acid responsive element
BnaC04T0257400ZS	ABRE	ACGTG	334	5	-	Arabidopsis thaliana	Abscisic acid responsive element
BnaC04T0257400ZS	ABRE	GCCGCGTGGC	526	9	-	Oryza sativa	Abscisic acid responsive element
BnaC04T0257400ZS	I-box	GTATAAGGCC	558	9	-	Larix laricina	Light responsive element
BnaC04T0257400ZS	I-box	gGATAAGGTG	570	9	-	Zea mays	Light responsive element
BnaC04T0257400ZS	TCA-element	CCATCTTTTT	1770	9	-	Nicotiana tabacum	Salicylic responsive element
BnaC04T0257400ZS	TCA-element	CCATCTTTTT	1807	9	-	Nicotiana tabacum	Salicylic responsive element
BnaC04T0257400ZS	AuxRR-core	GGTCCAT	641	7	+	Nicotiana tabacum	Auxin responsive element
BnaC04T0257400ZS	GATA-motif	AAGGATAAGG	560	9	-	Solanum tuberosum	Light responsive element
BnaC04T0257400ZS	ARE	AAACCA	303	6	-	Zea mays	Anaerobic responsive element
BnaC04T0257400ZS	ARE	AAACCA	421	6	-	Zea mays	Anaerobic responsive element
BnaC04T0257400ZS	ARE	AAACCA	1019	6	+	Zea mays	Anaerobic responsive element
BnaC04T0257400ZS	ARE	AAACCA	1255	6	-	Zea mays	Anaerobic responsive element
BnaC04T0257400ZS	TGA-element	AACGAC	1605	6	-	Brassica oleracea	Auxin responsive element
BnaC04T0257400ZS	GARE-motif	TCTGTTG	997	7	-	Brassica oleracea	Gibberellin responsive element
BnaC04T0257400ZS	TCCC-motif	TCTCCCT	435	7	-	Spinacia oleracea	Light responsive element
BnaC04T0257400ZS	TGACG-motif	TGACG	105	5	+	Hordeum vulgare	MeJA responsive element
BnaC04T0257400ZS	TCT-motif	TCTTAC	1714	6	+	Arabidopsis thaliana	Light responsive element
BnaC04T0257400ZS	CGTCA-motif	CGTCA	105	5	-	Hordeum vulgare	MeJA responsive element
BnaC04T0257400ZS	G-box	CACGTC	127	6	-	Zea mays	Light responsive element
BnaC04T0257400ZS	G-box	TACGTG	334	6	-	Arabidopsis thaliana	Light responsive element
BnaC04T0257400ZS	G-box	CACGAC	1652	6	-	Zea mays	Light responsive element
BnaC04T0257400ZS	GT1-motif	GGTTAA	367	6	+	Arabidopsis thaliana	Light responsive element
BnaC04T0257400ZS	GT1-motif	GGTTAA	1765	6	+	Arabidopsis thaliana	Light responsive element
BnaC04T0257400ZS	GT1-motif	GGTTAA	1975	6	+	Arabidopsis thaliana	Light responsive element
BnaC04T0257400ZS	CAG-motif	GAAAGGCAGAC	76	10	+	Arabidopsis thaliana	Light responsive element
BnaC04T0617900ZS	GATA-motif	AAGATAAGATT	1345	10	-	Arabidopsis thaliana	Light responsive element
BnaC04T0617900ZS	GATA-motif	AAGGATAAGG	1418	9	+	Solanum tuberosum	Light responsive element
BnaC04T0617900ZS	GATA-motif	AAGGATAAGG	1460	9	+	Solanum tuberosum	Light responsive element
BnaC04T0617900ZS	GATA-motif	GATAGGG	1950	7	+	Pisum sativum	Light responsive element
BnaC04T0617900ZS	MBS	CAACTG	474	6	-	Arabidopsis thaliana	Drought responsive element
BnaC04T0617900ZS	MBS	CAACTG	1812	6	-	Arabidopsis thaliana	Drought responsive element
BnaC04T0617900ZS	I-box	GATAAGGGT	1421	9	+	Arabidopsis thaliana	Light responsive element
BnaC04T0617900ZS	TCA-element	CCATCTTTTT	608	9	-	Nicotiana tabacum	Salicylic responsive element
BnaC04T0617900ZS	TCA-element	CCATCTTTTT	1787	9	-	Nicotiana tabacum	Salicylic responsive element
BnaC04T0617900ZS	ABRE	ACGTG	270	5	+	Arabidopsis thaliana	Abscisic acid responsive element
BnaC04T0617900ZS	ABRE	ACGTG	1411	5	-	Arabidopsis thaliana	Abscisic acid responsive element
BnaC04T0617900ZS	ABRE	ACGTG	1967	5	+	Arabidopsis thaliana	Abscisic acid responsive element
BnaC04T0617900ZS	AE-box	AGAAACAA	317	8	+	Arabidopsis thaliana	Light responsive element
BnaC04T0617900ZS	AE-box	AGAAACAA	1301	8	-	Arabidopsis thaliana	Light responsive element
BnaC04T0617900ZS	AE-box	AGAAACAA	1754	8	-	Arabidopsis thaliana	Light responsive element
BnaC04T0617900ZS	G-box	CACGTC	269	6	-	Zea mays	Light responsive element
BnaC04T0617900ZS	G-box	CACGAC	788	6	+	Zea mays	Light responsive element
BnaC04T0617900ZS	G-box	CACGTC	1411	6	+	Zea mays	Light responsive element
BnaC04T0617900ZS	G-box	TACGTG	1966	6	+	Arabidopsis thaliana	Light responsive element
BnaC04T0617900ZS	GT1-motif	GGTTAA	1462	6	+	Arabidopsis thaliana	Light responsive element
BnaC04T0617900ZS	TGACG-motif	TGACG	268	5	+	Hordeum vulgare	MeJA responsive element
BnaC04T0617900ZS	TGACG-motif	TGACG	798	5	-	Hordeum vulgare	MeJA responsive element
BnaC04T0617900ZS	TGACG-motif	TGACG	1096	5	-	Hordeum vulgare	MeJA responsive element
BnaC04T0617900ZS	TGACG-motif	TGACG	1905	5	+	Hordeum vulgare	MeJA responsive element
BnaC04T0617900ZS	CGTCA-motif	CGTCA	268	5	-	Hordeum vulgare	MeJA responsive element
BnaC04T0617900ZS	CGTCA-motif	CGTCA	798	5	+	Hordeum vulgare	MeJA responsive element
BnaC04T0617900ZS	CGTCA-motif	CGTCA	1096	5	+	Hordeum vulgare	MeJA responsive element
BnaC04T0617900ZS	CGTCA-motif	CGTCA	1905	5	-	Hordeum vulgare	MeJA responsive element
BnaC04T0617900ZS	Box 4	ATTAAT	1557	6	-	Petroselinum crispum	Light responsive element
BnaC04T0617900ZS	TCCC-motif	TCTCCCT	564	7	-	Spinacia oleracea	Light responsive element
BnaC06T0239400ZS	TGA-element	AACGAC	968	6	+	Brassica oleracea	Auxin responsive element
BnaC06T0239400ZS	TCCC-motif	TCTCCCT	401	7	-	Spinacia oleracea	Light responsive element
BnaC06T0239400ZS	TCCC-motif	TCTCCCT	1399	7	-	Spinacia oleracea	Light responsive element
BnaC06T0239400ZS	CGTCA-motif	CGTCA	92	5	-	Hordeum vulgare	MeJA responsive element
BnaC06T0239400ZS	CGTCA-motif	CGTCA	186	5	+	Hordeum vulgare	MeJA responsive element
BnaC06T0239400ZS	CGTCA-motif	CGTCA	226	5	+	Hordeum vulgare	MeJA responsive element
BnaC06T0239400ZS	TGACG-motif	TGACG	92	5	+	Hordeum vulgare	MeJA responsive element
BnaC06T0239400ZS	TGACG-motif	TGACG	186	5	-	Hordeum vulgare	MeJA responsive element
BnaC06T0239400ZS	TGACG-motif	TGACG	226	5	-	Hordeum vulgare	MeJA responsive element
BnaC06T0239400ZS	GT1-motif	GGTTAA	356	6	+	Arabidopsis thaliana	Light responsive element
BnaC06T0239400ZS	GT1-motif	GGTTAA	762	6	-	Arabidopsis thaliana	Light responsive element
BnaC06T0239400ZS	GT1-motif	GGTTAA	1779	6	+	Arabidopsis thaliana	Light responsive element
BnaC06T0239400ZS	TATC-box	TATCCCA	309	7	+	Oryza sativa	Gibberellin responsive element
BnaC06T0239400ZS	CAG-motif	GAAAGGCAGAC	63	10	+	Arabidopsis thaliana	Light responsive element
BnaC06T0239400ZS	G-Box	CACGTT	216	6	-	Pisum sativum	Light responsive element
BnaC06T0239400ZS	G-Box	CACGTG	1246	6	-	Pisum sativum	Light responsive element
BnaC06T0239400ZS	G-Box	CACGTT	1739	6	-	Pisum sativum	Light responsive element
BnaC06T0239400ZS	G-box	CACGTC	114	6	-	Zea mays	Light responsive element
BnaC06T0239400ZS	G-box	CAGACGTGGCA	266	10	-	Nicotiana plumbaginifolia	Light responsive element
BnaC06T0239400ZS	G-box	CACGTG	1246	6	-	Arabidopsis thaliana	Light responsive element
BnaC06T0239400ZS	G-box	CACGAC	1462	6	-	Zea mays	Light responsive element
BnaC06T0239400ZS	ABRE	ACGTG	115	5	+	Arabidopsis thaliana	Abscisic acid responsive element
BnaC06T0239400ZS	ABRE	ACGTG	217	5	+	Arabidopsis thaliana	Abscisic acid responsive element
BnaC06T0239400ZS	ABRE	GACACGTGGC	1244	9	+	Triticum aestivum	Abscisic acid responsive element
BnaC06T0239400ZS	ABRE	CACGTG	1246	6	-	Arabidopsis thaliana	Abscisic acid responsive element
BnaC06T0239400ZS	ABRE	ACGTG	1247	5	+	Arabidopsis thaliana	Abscisic acid responsive element
BnaC06T0239400ZS	ABRE	ACGTG	1740	5	+	Arabidopsis thaliana	Abscisic acid responsive element
BnaC06T0239400ZS	AuxRR-core	GGTCCAT	616	7	+	Nicotiana tabacum	Auxin responsive element
BnaC06T0239400ZS	I-box	GTATAAGGCC	536	9	-	Larix laricina	Light responsive element
BnaC06T0239400ZS	ARE	AAACCA	1226	6	-	Zea mays	Anaerobic responsive element
BnaC06T0239400ZS	ARE	AAACCA	1663	6	-	Zea mays	Anaerobic responsive element
BnaC06T0239400ZS	ARE	AAACCA	1819	6	+	Zea mays	Anaerobic responsive element
BnaC06T0239400ZS	GATA-motif	AAGGATAAGG	1392	9	+	Solanum tuberosum	Light responsive element
BnaC07T0506700ZS	G-box	CACGTG	1820	6	-	Arabidopsis thaliana	Light responsive element
BnaC07T0506700ZS	G-Box	CACGTG	1820	6	-	Pisum sativum	Light responsive element
BnaC07T0506700ZS	GT1-motif	GGTTAAT	195	7	-	Avena sativa	Light responsive element
BnaC07T0506700ZS	GT1-motif	GGTTAA	196	6	-	Arabidopsis thaliana	Light responsive element
BnaC07T0506700ZS	GT1-motif	GGTTAA	1825	6	+	Arabidopsis thaliana	Light responsive element
BnaC07T0506700ZS	TGACG-motif	TGACG	717	5	-	Hordeum vulgare	MeJA responsive element
BnaC07T0506700ZS	TGACG-motif	TGACG	1177	5	+	Hordeum vulgare	MeJA responsive element
BnaC07T0506700ZS	GA-motif	ATAGATAA	853	8	-	Arabidopsis thaliana	Light responsive element
BnaC07T0506700ZS	TGA-box	TGACGTAA	714	8	-	Glycine max	Auxin responsive element
BnaC07T0506700ZS	CGTCA-motif	CGTCA	717	5	+	Hordeum vulgare	MeJA responsive element
BnaC07T0506700ZS	CGTCA-motif	CGTCA	1177	5	-	Hordeum vulgare	MeJA responsive element
BnaC07T0506700ZS	TCT-motif	TCTTAC	1199	6	-	Arabidopsis thaliana	Light responsive element
BnaC07T0506700ZS	Box 4	ATTAAT	1543	6	-	Petroselinum crispum	Light responsive element
BnaC07T0506700ZS	TGA-element	AACGAC	927	6	-	Brassica oleracea	Auxin responsive element
BnaC07T0506700ZS	ARE	AAACCA	620	6	-	Zea mays	Anaerobic responsive element
BnaC07T0506700ZS	ARE	AAACCA	957	6	-	Zea mays	Anaerobic responsive element
BnaC07T0506700ZS	ARE	AAACCA	1055	6	+	Zea mays	Anaerobic responsive element
BnaC07T0506700ZS	ARE	AAACCA	1447	6	-	Zea mays	Anaerobic responsive element
BnaC07T0506700ZS	ARE	AAACCA	1647	6	+	Zea mays	Anaerobic responsive element
BnaC07T0506700ZS	ABRE	CACGTG	1820	6	-	Arabidopsis thaliana	Abscisic acid responsive element
BnaC07T0506700ZS	ABRE	ACGTG	1821	5	+	Arabidopsis thaliana	Abscisic acid responsive element
BnaC07T0506700ZS	AE-box	AGAAACAA	1147	8	+	Arabidopsis thaliana	Light responsive element
BnaC08T0428600ZS	I-box	TGATAATGT	127	9	+	Solanum tuberosum	Light responsive element
BnaC08T0428600ZS	I-box	ccttatcct	1341	9	-	Arabidopsis thaliana	Light responsive element
BnaC08T0428600ZS	MRE	AACCTAA	106	7	+	Petroselinum crispum	Light responsive element
BnaC08T0428600ZS	TCA-element	CCATCTTTTT	23	9	-	Nicotiana tabacum	Salicylic responsive element
BnaC08T0428600ZS	GATA-motif	AAGGATAAGG	1237	9	+	Solanum tuberosum	Light responsive element
BnaC08T0428600ZS	GATA-motif	AAGGATAAGG	1340	9	+	Solanum tuberosum	Light responsive element
BnaC08T0428600ZS	Gap-box	CAAATGAA(A/G)A	1267	9	-	Arabidopsis thaliana	Light responsive element
BnaC08T0428600ZS	ARE	AAACCA	1853	6	+	Zea mays	Anaerobic responsive element
BnaC08T0428600ZS	LTR	CCGAAA	395	6	-	Hordeum vulgare	Low-temperature responsive element
BnaC08T0428600ZS	LTR	CCGAAA	676	6	-	Hordeum vulgare	Low-temperature responsive element
BnaC08T0428600ZS	LAMP-element	CCTTATCCA	1238	9	-	Spinacia oleracea	Light responsive element
BnaC08T0428600ZS	TCT-motif	TCTTAC	719	6	-	Arabidopsis thaliana	Light responsive element
BnaC08T0428600ZS	TCT-motif	TCTTAC	1128	6	-	Arabidopsis thaliana	Light responsive element
BnaC08T0428600ZS	GT1-motif	GGTTAA	418	6	+	Arabidopsis thaliana	Light responsive element
BnaC08T0428600ZS	Box 4	ATTAAT	747	6	+	Petroselinum crispum	Light responsive element
BnaC09T0141600ZS	GT1-motif	GGTTAAT	1664	7	+	Avena sativa	Light responsive element
BnaC09T0141600ZS	CGTCA-motif	CGTCA	1708	5	+	Hordeum vulgare	MeJA responsive element
BnaC09T0141600ZS	TGACG-motif	TGACG	1708	5	-	Hordeum vulgare	MeJA responsive element
BnaC09T0141600ZS	Box 4	ATTAAT	278	6	+	Petroselinum crispum	Light responsive element
BnaC09T0141600ZS	chs-CMA1a	TTACTTAA	218	8	-	Daucus carota	Light responsive element
BnaC09T0141600ZS	ARE	AAACCA	1726	6	-	Zea mays	Anaerobic responsive element
BnaC09T0141600ZS	AuxRR-core	GGTCCAT	462	7	+	Nicotiana tabacum	Auxin responsive element
BnaC09T0141600ZS	AuxRR-core	GGTCCAT	1100	7	-	Nicotiana tabacum	Auxin responsive element
BnaC09T0141600ZS	LTR	CCGAAA	433	6	+	Hordeum vulgare	Low-temperature responsive element
BnaC09T0141600ZS	LTR	CCGAAA	634	6	-	Hordeum vulgare	Low-temperature responsive element
BnaC09T0141600ZS	LTR	CCGAAA	648	6	-	Hordeum vulgare	Low-temperature responsive element
BnaC09T0141600ZS	LTR	CCGAAA	801	6	-	Hordeum vulgare	Low-temperature responsive element
BnaC09T0141600ZS	LTR	CCGAAA	832	6	-	Hordeum vulgare	Low-temperature responsive element
BnaC09T0141600ZS	LTR	CCGAAA	865	6	+	Hordeum vulgare	Low-temperature responsive element
BnaC09T0141600ZS	LTR	CCGAAA	876	6	+	Hordeum vulgare	Low-temperature responsive element
BnaC09T0141600ZS	LTR	CCGAAA	959	6	+	Hordeum vulgare	Low-temperature responsive element
BnaC09T0141600ZS	LTR	CCGAAA	1106	6	+	Hordeum vulgare	Low-temperature responsive element
BnaC09T0141600ZS	LTR	CCGAAA	1190	6	+	Hordeum vulgare	Low-temperature responsive element
BnaC09T0141600ZS	LTR	CCGAAA	1232	6	+	Hordeum vulgare	Low-temperature responsive element
BnaC09T0141600ZS	LTR	CCGAAA	1248	6	+	Hordeum vulgare	Low-temperature responsive element
BnaC09T0292200ZS	TGACG-motif	TGACG	1660	5	+	Hordeum vulgare	MeJA responsive element
BnaC09T0292200ZS	TGACG-motif	TGACG	1753	5	+	Hordeum vulgare	MeJA responsive element
BnaC09T0292200ZS	GA-motif	ATAGATAA	1486	8	+	Arabidopsis thaliana	Light responsive element
BnaC09T0292200ZS	CGTCA-motif	CGTCA	1660	5	-	Hordeum vulgare	MeJA responsive element
BnaC09T0292200ZS	CGTCA-motif	CGTCA	1753	5	-	Hordeum vulgare	MeJA responsive element
BnaC09T0292200ZS	TCT-motif	TCTTAC	881	6	+	Arabidopsis thaliana	Light responsive element
BnaC09T0292200ZS	TCT-motif	TCTTAC	1542	6	-	Arabidopsis thaliana	Light responsive element
BnaC09T0292200ZS	TCT-motif	TCTTAC	1911	6	-	Arabidopsis thaliana	Light responsive element
BnaC09T0292200ZS	TGA-box	TGACGTAA	1753	8	+	Glycine max	Auxin responsive element
BnaC09T0292200ZS	G-box	CACGTG	307	6	+	Arabidopsis thaliana	Light responsive element
BnaC09T0292200ZS	G-box	TACGTG	1780	6	+	Arabidopsis thaliana	Light responsive element
BnaC09T0292200ZS	G-box	CACGTG	1803	6	-	Arabidopsis thaliana	Light responsive element
BnaC09T0292200ZS	GT1-motif	GGTTAA	199	6	+	Arabidopsis thaliana	Light responsive element
BnaC09T0292200ZS	GT1-motif	GGTTAA	449	6	+	Arabidopsis thaliana	Light responsive element
BnaC09T0292200ZS	GT1-motif	GGTTAA	1194	6	+	Arabidopsis thaliana	Light responsive element
BnaC09T0292200ZS	GT1-motif	GGTTAA	1309	6	+	Arabidopsis thaliana	Light responsive element
BnaC09T0292200ZS	G-Box	CACGTG	307	6	+	Pisum sativum	Light responsive element
BnaC09T0292200ZS	G-Box	CACGTG	1803	6	-	Pisum sativum	Light responsive element
BnaC09T0292200ZS	TGA-element	AACGAC	463	6	-	Brassica oleracea	Auxin responsive element
BnaC09T0292200ZS	MBS	CAACTG	1744	6	+	Arabidopsis thaliana	Drought responsive element
BnaC09T0292200ZS	Gap-box	CAAATGAA(A/G)A	578	9	-	Arabidopsis thaliana	Light responsive element
BnaC09T0292200ZS	Gap-box	CAAATGAA(A/G)A	1576	9.5	+	Arabidopsis thaliana	Light responsive element
BnaC09T0292200ZS	GATA-motif	GATAGGA	56	7	+	Arabidopsis thaliana	Light responsive element
BnaC09T0292200ZS	ARE	AAACCA	352	6	-	Zea mays	Anaerobic responsive element
BnaC09T0292200ZS	ARE	AAACCA	395	6	-	Zea mays	Anaerobic responsive element
BnaC09T0292200ZS	ARE	AAACCA	735	6	-	Zea mays	Anaerobic responsive element
BnaC09T0292200ZS	ARE	AAACCA	1017	6	+	Zea mays	Anaerobic responsive element
BnaC09T0292200ZS	AE-box	AGAAACTT	551	8	-	Arabidopsis thaliana	Light responsive element
BnaC09T0292200ZS	LAMP-element	CTTTATCA	1449	8	-	Pisum sativum	Light responsive element
BnaC09T0292200ZS	ABRE	CACGTG	307	6	+	Arabidopsis thaliana	Abscisic acid responsive element
BnaC09T0292200ZS	ABRE	ACGTG	308	5	+	Arabidopsis thaliana	Abscisic acid responsive element
BnaC09T0292200ZS	ABRE	ACGTG	1781	5	+	Arabidopsis thaliana	Abscisic acid responsive element
BnaC09T0292200ZS	ABRE	CACGTG	1803	6	-	Arabidopsis thaliana	Abscisic acid responsive element
BnaC09T0292200ZS	ABRE	ACGTG	1804	5	+	Arabidopsis thaliana	Abscisic acid responsive element
