# Supplementary material for: Genome-Wide Characterization of Glutathione Peroxidase (GPX) Gene Family in Rapeseed (Brassica napus L.) Revealed Their Role in Multiple Abiotic Stress Response and Hormone Signaling
Source: Antioxidants (Basel). 2021 Sep 17;10(9):1481. doi: 10.3390/antiox10091481 (PMC8472808; doi:10.3390/antiox10091481)
Supplement: Supplementary file 1 [file antioxidants-10-01481-s001.zip › Table S6.xlsx]

## Sheet: Table S6
Table S6: The information of miRNA targeted BnGPX genes.
miRNA_Acc.	Target_Acc.	Gene name	Expectation	UPE$	miRNA_start	miRNA_end	Target_start	Target_end	miRNA_aligned_fragment	alignment	Target_aligned_fragment	Inhibition	Multiplicity
bna-miR164a	BnaC07T0506700ZS	BnGPX22	5	-1	1	21	73	93	UGGAGAAGCAGGGCACGUGCA	:: ::..::::::.::.	CCGACUUGUUCUGCUUUUCUC	Cleavage	1
bna-miR164a	BnaA03T0529000ZS	BnGPX4	5	-1	1	21	73	93	UGGAGAAGCAGGGCACGUGCA	:: ::..::::::.::.	CCAACUUGUUCUGCUUUUCUC	Cleavage	1
bna-miR164b	BnaC07T0506700ZS	BnGPX22	5	-1	1	21	73	93	UGGAGAAGCAGGGCACGUGCG	:: ::..::::::.::.	CCGACUUGUUCUGCUUUUCUC	Cleavage	1
bna-miR164b	BnaA03T0529000ZS	BnGPX4	5	-1	1	21	73	93	UGGAGAAGCAGGGCACGUGCG	:: ::..::::::.::.	CCAACUUGUUCUGCUUUUCUC	Cleavage	1
bna-miR164b	BnaC03T0248900ZS	BnGPX16	5	-1	1	21	64	84	UGGAGAAGCAGGGCACGUGCG	::.:: ::. ::::::::	UACAUGUCCCUGCCUUCUCCA	Translation	1
bna-miR164b	BnaA03T0210900ZS	BnGPX3	5	-1	1	21	64	84	UGGAGAAGCAGGGCACGUGCG	::.:: ::. ::::::::	UACAUGUCCCUGCCUUCUCCA	Translation	1
bna-miR164c	BnaC07T0506700ZS	BnGPX22	5	-1	1	21	73	93	UGGAGAAGCAGGGCACGUGCG	:: ::..::::::.::.	CCGACUUGUUCUGCUUUUCUC	Cleavage	1
bna-miR164c	BnaA03T0529000ZS	BnGPX4	5	-1	1	21	73	93	UGGAGAAGCAGGGCACGUGCG	:: ::..::::::.::.	CCAACUUGUUCUGCUUUUCUC	Cleavage	1
bna-miR164c	BnaC03T0248900ZS	BnGPX16	5	-1	1	21	64	84	UGGAGAAGCAGGGCACGUGCG	::.:: ::. ::::::::	UACAUGUCCCUGCCUUCUCCA	Translation	1
bna-miR164c	BnaA03T0210900ZS	BnGPX3	5	-1	1	21	64	84	UGGAGAAGCAGGGCACGUGCG	::.:: ::. ::::::::	UACAUGUCCCUGCCUUCUCCA	Translation	1
bna-miR164d	BnaC07T0506700ZS	BnGPX22	5	-1	1	21	73	93	UGGAGAAGCAGGGCACGUGCG	:: ::..::::::.::.	CCGACUUGUUCUGCUUUUCUC	Cleavage	1
bna-miR164d	BnaA03T0529000ZS	BnGPX4	5	-1	1	21	73	93	UGGAGAAGCAGGGCACGUGCG	:: ::..::::::.::.	CCAACUUGUUCUGCUUUUCUC	Cleavage	1
bna-miR164d	BnaC03T0248900ZS	BnGPX16	5	-1	1	21	64	84	UGGAGAAGCAGGGCACGUGCG	::.:: ::. ::::::::	UACAUGUCCCUGCCUUCUCCA	Translation	1
bna-miR164d	BnaA03T0210900ZS	BnGPX3	5	-1	1	21	64	84	UGGAGAAGCAGGGCACGUGCG	::.:: ::. ::::::::	UACAUGUCCCUGCCUUCUCCA	Translation	1
bna-miR396a	BnaA09T0721600ZS	BnGPX13	5	-1	1	21	484	504	UUCCACAGCUUUCUUGAACUU	::::::::::: : :::	GACAUCAAGAAAGCUCUAGAA	Cleavage	1
bna-miR396a	BnaC04T0617900ZS	BnGPX20	5	-1	1	21	448	468	UUCCACAGCUUUCUUGAACUU	::::::::::: : :::	GACAUCAAGAAAGCUCUAGAA	Cleavage	1
