# Supplementary material for: Genome-Wide Characterization of Glutathione Peroxidase (GPX) Gene Family in Rapeseed (Brassica napus L.) Revealed Their Role in Multiple Abiotic Stress Response and Hormone Signaling
Source: Antioxidants (Basel). 2021 Sep 17;10(9):1481. doi: 10.3390/antiox10091481 (PMC8472808; doi:10.3390/antiox10091481)
Supplement: Supplementary file 1 [file antioxidants-10-01481-s001.zip › Table S7.xlsx]

## Sheet: Table S7
Table S7: The GO enrichment analysis of BnGPX genes.
Go Term	Go ID	GO Annotation	Gene IDs
Biological Process
biological_process	G0:0042542	response to hydrogen peroxide	BnaC02T0362600ZS,BnaC03T0248900ZS,BnaC06T0239400ZS,BnaC07T0506700ZS,BnaA03T0210900ZS,BnaA02T0266400ZS,BnaA03T0529000ZS,BnaC09T0141600ZS,
biological_process	G0:0010033	response to organic substance	BnaC02T0362600ZS,BnaC03T0248900ZS,BnaC07T0506700ZS,BnaA03T0210900ZS,BnaA02T0266400ZS,BnaA03T0529000ZS,BnaC09T0141600ZS,
biological_process	G0:0071214	cellular response to abiotic stimulus	BnaC02T0362600ZS,BnaC03T0248900ZS,BnaC07T0506700ZS,BnaA03T0210900ZS,BnaA02T0266400ZS,BnaA03T0529000ZS,
biological_process	G0:0009755	hormone-mediated signaling pathway	BnaC02T0362600ZS,BnaC03T0248900ZS,BnaA03T0210900ZS,BnaA02T0266400ZS,BnaC09T0141600ZS,
biological_process	G0:0006950	response to stress	BnaC02T0362600ZS,BnaC03T0248900ZS,BnaA03T0210900ZS,BnaA02T0266400ZS,BnaC09T0141600ZS,
biological_process	G0:0080167	response to karrikin	BnaC02T0362600ZS,BnaC03T0248900ZS,BnaA03T0210900ZS,BnaA02T0266400ZS,BnaC09T0141600ZS,
biological_process	G0:0071462	cellular response to water stimulus	BnaC02T0362600ZS,BnaC03T0248900ZS,BnaA03T0210900ZS,BnaA02T0266400ZS,BnaC09T0141600ZS,
biological_process	G0:0071215	cellular response to abscisic acid stimulus	BnaC02T0362600ZS,BnaC03T0248900ZS,BnaA03T0210900ZS,BnaA02T0266400ZS,BnaC09T0141600ZS,
biological_process	G0:0000302	response to reactive oxygen species	BnaC02T0362600ZS,BnaC03T0248900ZS,BnaA03T0210900ZS,BnaA02T0266400ZS,BnaC09T0141600ZS,
biological_process	G0:0097306	cellular response to alcohol	BnaC02T0362600ZS,BnaC03T0248900ZS,BnaA03T0210900ZS,BnaA02T0266400ZS,
biological_process	G0:0009737	response to abscisic acid	BnaC02T0362600ZS,BnaA02T0266400ZS,BnaC09T0141600ZS,
biological_process	G0:0009738	abscisic acid-activated signaling pathway	BnaC02T0362600ZS,BnaA02T0266400ZS,BnaC09T0141600ZS,
biological_process	G0:0050896	response to stimulus	BnaC03T0248900ZS,BnaA03T0210900ZS,BnaC09T0141600ZS,
biological_process	G0:0023052	signaling	BnaC02T0362600ZS,BnaA02T0266400ZS,BnaC09T0141600ZS,
biological_process	G0:0033554	cellular response to stress	BnaC02T0362600ZS,BnaA02T0266400ZS,BnaC09T0141600ZS,
biological_process	G0:0061458	reproductive system development	BnaC02T0362600ZS,BnaA02T0266400ZS,BnaC09T0141600ZS,
biological_process	G0:0097305	response to alcohol	BnaC02T0362600ZS,BnaA02T0266400ZS,BnaC09T0141600ZS,
biological_process	G0:0010035	response to inorganic substance	BnaC03T0248900ZS,BnaA03T0210900ZS,
biological_process	G0:0098869	cellular oxidant detoxification	BnaC03T0248900ZS,BnaA03T0210900ZS,
biological_process	G0:0010038	response to metal ion	BnaC03T0248900ZS,BnaA03T0210900ZS,
biological_process	G0:0006970	response to osmotic stress	BnaC03T0248900ZS,BnaA03T0210900ZS,
biological_process	G0:0071229	cellular response to acid chemical	BnaC03T0248900ZS,BnaA03T0210900ZS,
biological_process	G0:0009790	embryo development	BnaC03T0248900ZS,BnaA03T0210900ZS,
biological_process	G0:0009791	post-embryonic development	BnaC03T0248900ZS,BnaA03T0210900ZS,
biological_process	G0:0009793	embryo development ending in seed dormancy	BnaC03T0248900ZS,BnaA03T0210900ZS,
biological_process	G0:1990748	cellular detoxification	BnaC03T0248900ZS,BnaA03T0210900ZS,
biological_process	G0:0006979	response to oxidative stress	BnaC03T0248900ZS,BnaA03T0210900ZS,
biological_process	G0:0104004	cellular response to environmental stimulus	BnaC03T0248900ZS,BnaA03T0210900ZS,
biological_process	G0:0071495	cellular response to endogenous stimulus	BnaC03T0248900ZS,BnaA03T0210900ZS,
biological_process	G0:0071496	cellular response to external stimulus	BnaC03T0248900ZS,BnaA03T0210900ZS,
biological_process	G0:0055114	oxidation-reduction process	BnaC03T0248900ZS,BnaA03T0210900ZS,
biological_process	G0:0001101	response to acid chemical	BnaC03T0248900ZS,BnaA03T0210900ZS,
biological_process	G0:0046677	response to antibiotic	BnaC03T0248900ZS,BnaA03T0210900ZS,
biological_process	G0:0048731	system development	BnaC03T0248900ZS,BnaA03T0210900ZS,
biological_process	G0:0046686	response to cadmium ion	BnaC03T0248900ZS,BnaA03T0210900ZS,
biological_process	G0:0050789	regulation of biological process	BnaC03T0248900ZS,BnaA03T0210900ZS,
biological_process	G0:0032870	cellular response to hormone stimulus	BnaC03T0248900ZS,BnaA03T0210900ZS,
biological_process	G0:0050794	regulation of cellular process	BnaC03T0248900ZS,BnaA03T0210900ZS,
biological_process	G0:0007275	multicellular organism development	BnaC03T0248900ZS,BnaA03T0210900ZS,
biological_process	G0:0009605	response to external stimulus	BnaC03T0248900ZS,BnaA03T0210900ZS,
biological_process	G0:0042631	cellular response to water deprivation	BnaC03T0248900ZS,BnaA03T0210900ZS,
biological_process	G0:0022414	reproductive process	BnaC03T0248900ZS,BnaA03T0210900ZS,
biological_process	G0:0071310	cellular response to organic substance	BnaC03T0248900ZS,BnaA03T0210900ZS,
biological_process	G0:1901701	cellular response to oxygen-containing compound	BnaC03T0248900ZS,BnaA03T0210900ZS,
biological_process	G0:1901700	response to oxygen-containing compound	BnaC03T0248900ZS,BnaA03T0210900ZS,
biological_process	G0:0009628	response to abiotic stimulus	BnaC03T0248900ZS,BnaA03T0210900ZS,
biological_process	G0:0009636	response to toxic substance	BnaC03T0248900ZS,BnaA03T0210900ZS,
biological_process	G0:0010154	fruit development	BnaC03T0248900ZS,BnaA03T0210900ZS,
biological_process	G0:0009651	response to salt stress	BnaC03T0248900ZS,BnaA03T0210900ZS,
biological_process	G0:0031668	cellular response to extracellular stimulus	BnaC03T0248900ZS,BnaA03T0210900ZS,
biological_process	G0:0048316	seed development	BnaC03T0248900ZS,BnaA03T0210900ZS,
biological_process	G0:0003006	developmental process involved in reproduction	BnaC03T0248900ZS,BnaA03T0210900ZS,
biological_process	G0:0098754	detoxification	BnaC03T0248900ZS,BnaA03T0210900ZS,
biological_process	G0:0009414	response to water deprivation	BnaC03T0248900ZS,BnaA03T0210900ZS,
biological_process	G0:0009415	response to water	BnaC03T0248900ZS,BnaA03T0210900ZS,
biological_process	G0:0033993	response to lipid	BnaC03T0248900ZS,BnaA03T0210900ZS,
biological_process	G0:0009987	cellular process	BnaC02T0362600ZS,BnaA02T0266400ZS,
biological_process	G0:0000003	reproduction	BnaC02T0362600ZS,BnaA02T0266400ZS,
biological_process	G0:0051716	cellular response to stimulus	BnaC02T0362600ZS,BnaA02T0266400ZS,
biological_process	G0:0009991	response to extracellular stimulus	BnaC02T0362600ZS,BnaA02T0266400ZS,
biological_process	G0:0042493	response to drug	BnaC07T0506700ZS,BnaA03T0529000ZS,
biological_process	G0:0097237	cellular response to toxic substance	BnaC06T0239400ZS,
biological_process	G0:0008150	biological_process	BnaC06T0239400ZS,
biological_process	G0:0008152	metabolic process	BnaC06T0239400ZS,
biological_process	G0:0048856	anatomical structure development	BnaC06T0239400ZS,
biological_process	G0:0048608	reproductive structure development	BnaC06T0239400ZS,
biological_process	G0:0071396	cellular response to lipid	BnaC06T0239400ZS,
biological_process	G0:0070887	cellular response to chemical stimulus	BnaC06T0239400ZS,
biological_process	G0:0042221	response to chemical	BnaC06T0239400ZS,
biological_process	G0:0065007	biological regulation	BnaC06T0239400ZS,
biological_process	G0:0007154	cell communication	BnaC06T0239400ZS,
biological_process	G0:0032501	multicellular organismal process	BnaC06T0239400ZS,
biological_process	G0:0032502	developmental process	BnaC06T0239400ZS,
biological_process	G0:0009719	response to endogenous stimulus	BnaC06T0239400ZS,
biological_process	G0:0009725	response to hormone	BnaC06T0239400ZS,
biological_process	G0:0007165	signal transduction	BnaC06T0239400ZS,
Cellular component
cellular_component	G0:0110165	cellular anatomical entity	BnaC02T0362600ZS,BnaC03T0248900ZS,BnaC06T0239400ZS,BnaC07T0506700ZS,BnaA03T0210900ZS,BnaA09T0577200ZS,BnaC08T0428600ZS,BnaC04T0617900ZS,BnaA03T0529000ZS,BnaA09T0721600ZS,BnaA02T0266400ZS,BnaA05T0000100ZS,BnaC09T0141600ZS,
cellular_component	G0:0005737	cytoplasm	BnaC02T0362600ZS,BnaC03T0248900ZS,BnaC06T0239400ZS,BnaC07T0506700ZS,BnaA03T0210900ZS,BnaA09T0577200ZS,BnaC08T0428600ZS,BnaC04T0617900ZS,BnaA03T0529000ZS,BnaA09T0721600ZS,BnaA02T0266400ZS,BnaA05T0000100ZS,BnaC09T0141600ZS,
cellular_component	G0:0044424	obsolete intracellular part	BnaC02T0362600ZS,BnaC03T0248900ZS,BnaC06T0239400ZS,BnaC07T0506700ZS,BnaA03T0210900ZS,BnaA09T0577200ZS,BnaC08T0428600ZS,BnaC04T0617900ZS,BnaA03T0529000ZS,BnaA09T0721600ZS,BnaA02T0266400ZS,BnaA05T0000100ZS,BnaC09T0141600ZS,
cellular_component	G0:0044444	obsolete cytoplasmic part	BnaC02T0362600ZS,BnaC03T0248900ZS,BnaC06T0239400ZS,BnaC07T0506700ZS,BnaA03T0210900ZS,BnaA09T0577200ZS,BnaC08T0428600ZS,BnaC04T0617900ZS,BnaA03T0529000ZS,BnaA09T0721600ZS,BnaA02T0266400ZS,BnaA05T0000100ZS,BnaC09T0141600ZS,
cellular_component	G0:0044464	obsolete cell part	BnaC02T0362600ZS,BnaC03T0248900ZS,BnaC06T0239400ZS,BnaC07T0506700ZS,BnaA03T0210900ZS,BnaA09T0577200ZS,BnaC08T0428600ZS,BnaC04T0617900ZS,BnaA03T0529000ZS,BnaA09T0721600ZS,BnaA02T0266400ZS,BnaA05T0000100ZS,BnaC09T0141600ZS,
cellular_component	G0:0005575	cellular_component	BnaC02T0362600ZS,BnaC03T0248900ZS,BnaC06T0239400ZS,BnaC07T0506700ZS,BnaA03T0210900ZS,BnaA09T0577200ZS,BnaC08T0428600ZS,BnaC04T0617900ZS,BnaA03T0529000ZS,BnaA09T0721600ZS,BnaA02T0266400ZS,BnaA05T0000100ZS,BnaC09T0141600ZS,
cellular_component	G0:0005622	intracellular anatomical structure	BnaC02T0362600ZS,BnaC03T0248900ZS,BnaC06T0239400ZS,BnaC07T0506700ZS,BnaA03T0210900ZS,BnaA09T0577200ZS,BnaC08T0428600ZS,BnaC04T0617900ZS,BnaA03T0529000ZS,BnaA09T0721600ZS,BnaA02T0266400ZS,BnaA05T0000100ZS,BnaC09T0141600ZS,
cellular_component	G0:0005623	obsolete cell	BnaC02T0362600ZS,BnaC03T0248900ZS,BnaC06T0239400ZS,BnaC07T0506700ZS,BnaA03T0210900ZS,BnaA09T0577200ZS,BnaC08T0428600ZS,BnaC04T0617900ZS,BnaA03T0529000ZS,BnaA09T0721600ZS,BnaA02T0266400ZS,BnaA05T0000100ZS,BnaC09T0141600ZS,
cellular_component	G0:0043226	organelle	BnaC02T0362600ZS,BnaC03T0248900ZS,BnaC06T0239400ZS,BnaC07T0506700ZS,BnaA03T0210900ZS,BnaA09T0577200ZS,BnaA02T0266400ZS,BnaC08T0428600ZS,BnaA03T0529000ZS,BnaC09T0141600ZS,
cellular_component	G0:0043227	membrane-bounded organelle	BnaC02T0362600ZS,BnaC03T0248900ZS,BnaC06T0239400ZS,BnaC07T0506700ZS,BnaA03T0210900ZS,BnaA09T0577200ZS,BnaA02T0266400ZS,BnaC08T0428600ZS,BnaA03T0529000ZS,BnaC09T0141600ZS,
cellular_component	G0:0043229	intracellular organelle	BnaC02T0362600ZS,BnaC03T0248900ZS,BnaC06T0239400ZS,BnaC07T0506700ZS,BnaA03T0210900ZS,BnaA09T0577200ZS,BnaA02T0266400ZS,BnaC08T0428600ZS,BnaA03T0529000ZS,BnaC09T0141600ZS,
cellular_component	G0:0043231	intracellular membrane-bounded organelle	BnaC02T0362600ZS,BnaC03T0248900ZS,BnaC06T0239400ZS,BnaC07T0506700ZS,BnaA03T0210900ZS,BnaA09T0577200ZS,BnaA02T0266400ZS,BnaC08T0428600ZS,BnaA03T0529000ZS,BnaC09T0141600ZS,
cellular_component	G0:0009507	chloroplast	BnaC02T0362600ZS,BnaC07T0506700ZS,BnaA09T0577200ZS,BnaA02T0266400ZS,BnaC08T0428600ZS,BnaA03T0529000ZS,
cellular_component	G0:0009536	plastid	BnaC02T0362600ZS,BnaC07T0506700ZS,BnaA09T0577200ZS,BnaA02T0266400ZS,BnaC08T0428600ZS,BnaA03T0529000ZS,
cellular_component	G0:0012505	endomembrane system	BnaC03T0248900ZS,BnaC06T0239400ZS,BnaA09T0721600ZS,BnaA03T0210900ZS,BnaC04T0617900ZS,BnaA05T0000100ZS,
cellular_component	G0:0005829	cytosol	BnaC02T0362600ZS,BnaA09T0721600ZS,BnaA02T0266400ZS,BnaC04T0617900ZS,BnaA05T0000100ZS,BnaC09T0141600ZS,
cellular_component	G0:0016020	membrane	BnaC02T0362600ZS,BnaC06T0239400ZS,BnaA09T0577200ZS,BnaA02T0266400ZS,BnaC08T0428600ZS,
cellular_component	G0:0005739	mitochondrion	BnaC02T0362600ZS,BnaC03T0248900ZS,BnaA03T0210900ZS,BnaA02T0266400ZS,
cellular_component	G0:0044422	obsolete organelle part	BnaC03T0248900ZS,BnaA03T0210900ZS,BnaA09T0577200ZS,BnaC08T0428600ZS,
cellular_component	G0:0031984	organelle subcompartment	BnaC03T0248900ZS,BnaA03T0210900ZS,BnaA09T0577200ZS,BnaC08T0428600ZS,
cellular_component	G0:0044446	obsolete intracellular organelle part	BnaC03T0248900ZS,BnaA03T0210900ZS,BnaA09T0577200ZS,BnaC08T0428600ZS,
cellular_component	G0:0005886	plasma membrane	BnaC02T0362600ZS,BnaC06T0239400ZS,BnaA02T0266400ZS,
cellular_component	G0:0005783	endoplasmic reticulum	BnaC03T0248900ZS,BnaC06T0239400ZS,BnaA03T0210900ZS,
cellular_component	G0:0071944	cell periphery	BnaC02T0362600ZS,BnaC06T0239400ZS,BnaA02T0266400ZS,
cellular_component	G0:0034357	photosynthetic membrane	BnaA09T0577200ZS,BnaC08T0428600ZS,
cellular_component	G0:0009526	plastid envelope	BnaA09T0577200ZS,BnaC08T0428600ZS,
cellular_component	G0:0009532	plastid stroma	BnaA09T0577200ZS,BnaC08T0428600ZS,
cellular_component	G0:0009534	chloroplast thylakoid	BnaA09T0577200ZS,BnaC08T0428600ZS,
cellular_component	G0:0009535	chloroplast thylakoid membrane	BnaA09T0577200ZS,BnaC08T0428600ZS,
cellular_component	G0:0009570	chloroplast stroma	BnaA09T0577200ZS,BnaC08T0428600ZS,
cellular_component	G0:0009579	thylakoid	BnaA09T0577200ZS,BnaC08T0428600ZS,
cellular_component	G0:0005768	endosome	BnaC03T0248900ZS,BnaA03T0210900ZS,
cellular_component	G0:0044431	obsolete Golgi apparatus part	BnaC03T0248900ZS,BnaA03T0210900ZS,
cellular_component	G0:0044434	obsolete chloroplast part	BnaA09T0577200ZS,BnaC08T0428600ZS,
cellular_component	G0:0044435	obsolete plastid part	BnaA09T0577200ZS,BnaC08T0428600ZS,
cellular_component	G0:0044436	obsolete thylakoid part	BnaA09T0577200ZS,BnaC08T0428600ZS,
cellular_component	G0:0042651	thylakoid membrane	BnaA09T0577200ZS,BnaC08T0428600ZS,
cellular_component	G0:0005794	Golgi apparatus	BnaC03T0248900ZS,BnaA03T0210900ZS,
cellular_component	G0:0005802	trans-Golgi network	BnaC03T0248900ZS,BnaA03T0210900ZS,
cellular_component	G0:0097708	intracellular vesicle	BnaC03T0248900ZS,BnaA03T0210900ZS,
cellular_component	G0:0048046	apoplast	BnaC02T0362600ZS,BnaA02T0266400ZS,
cellular_component	G0:0031410	cytoplasmic vesicle	BnaC03T0248900ZS,BnaA03T0210900ZS,
cellular_component	G0:0005576	extracellular region	BnaC02T0362600ZS,BnaA02T0266400ZS,
cellular_component	G0:0009941	chloroplast envelope	BnaA09T0577200ZS,BnaC08T0428600ZS,
cellular_component	G0:0031967	organelle envelope	BnaA09T0577200ZS,BnaC08T0428600ZS,
cellular_component	G0:0098791	Golgi apparatus subcompartment	BnaC03T0248900ZS,BnaA03T0210900ZS,
cellular_component	G0:0031975	envelope	BnaA09T0577200ZS,BnaC08T0428600ZS,
cellular_component	G0:0031976	plastid thylakoid	BnaA09T0577200ZS,BnaC08T0428600ZS,
cellular_component	G0:0031982	vesicle	BnaC03T0248900ZS,BnaA03T0210900ZS,
cellular_component	G0:0055035	plastid thylakoid membrane	BnaA09T0577200ZS,BnaC08T0428600ZS,
cellular_component	G0:0005634	nucleus	BnaC09T0141600ZS,
Molecular function
molecular_function	G0:0016684	oxidoreductase activity, acting on peroxide as acceptor	BnaC02T0362600ZS,BnaA02T0266400ZS,BnaC09T0141600ZS,
molecular_function	G0:0016209	antioxidant activity	BnaC02T0362600ZS,BnaA02T0266400ZS,BnaC09T0141600ZS,
molecular_function	G0:0003674	molecular_function	BnaC02T0362600ZS,BnaA02T0266400ZS,BnaC09T0141600ZS,
molecular_function	G0:0016491	oxidoreductase activity	BnaC02T0362600ZS,BnaA02T0266400ZS,BnaC09T0141600ZS,
molecular_function	G0:0003824	catalytic activity	BnaC02T0362600ZS,BnaA02T0266400ZS,BnaC09T0141600ZS,
molecular_function	G0:0004601	peroxidase activity	BnaC02T0362600ZS,BnaA02T0266400ZS,BnaC09T0141600ZS,
molecular_function	G0:0004602	glutathione peroxidase activity	BnaC02T0362600ZS,BnaA02T0266400ZS,
